# Supplementary material for: Taxonomy and phylogeny of the genus Gastrocentrum Gorham (Coleoptera, Cleridae, Tillinae), with the description of five new species
Source: Zookeys. 2020 Oct 27;979:99–132. doi: 10.3897/zookeys.979.53765 (PMC7609498; doi:10.3897/zookeys.979.53765)
Supplement: XML Treatment for Gastrocentrum [file zookeys.979.53765-treatment1.xml]

<!DOCTYPE tp:taxon-treatment
  PUBLIC "-//TaxonX//DTD Taxonomic Treatment Publishing DTD v0 20100105//EN" "tax-treatment-NSO.dtd">
<tp:taxon-treatment xmlns:tp="http://www.plazi.org/taxpub"><tp:treatment-meta><kwd-group><label>Taxon classification</label><kwd><named-content xmlns:xlink="http://www.w3.org/1999/xlink" content-type="kingdom">Animalia</named-content></kwd><kwd><named-content xmlns:xlink="http://www.w3.org/1999/xlink" content-type="order">Coleoptera</named-content></kwd><kwd><named-content xmlns:xlink="http://www.w3.org/1999/xlink" content-type="family">Cleridae</named-content></kwd></kwd-group><mixed-citation publication-type="journal"><person-group><name><surname>Yang</surname><given-names>Ganyan</given-names></name><name><surname>Yang</surname><given-names>Xingke</given-names></name><name><surname>Shi</surname><given-names>Hongliang</given-names></name></person-group><article-title>Taxonomy and phylogeny of the genus <italic><tp:taxon-name><tp:taxon-name-part taxon-name-part-type="genus" reg="Gastrocentrum">Gastrocentrum</tp:taxon-name-part></tp:taxon-name></italic> Gorham (<tp:taxon-name><tp:taxon-name-part taxon-name-part-type="order">Coleoptera</tp:taxon-name-part></tp:taxon-name>, <tp:taxon-name><tp:taxon-name-part taxon-name-part-type="family">Cleridae</tp:taxon-name-part></tp:taxon-name>, <tp:taxon-name><tp:taxon-name-part taxon-name-part-type="subfamily">Tillinae</tp:taxon-name-part></tp:taxon-name>), with the description of five new species</article-title><source>Zookeys</source><day>27</day><month>10</month><year>2020</year><volume>979</volume><fpage>99</fpage><lpage>132</lpage><pub-id pub-id-type="doi">10.3897/zookeys.979.53765</pub-id></mixed-citation></tp:treatment-meta><tp:nomenclature><label>Genus</label><tp:taxon-name><object-id xmlns:xlink="http://www.w3.org/1999/xlink" content-type="arpha" xlink:type="simple">451565E1-1D67-5B60-ABF4-55DB333AD2AB</object-id>
              <tp:taxon-name-part taxon-name-part-type="genus" reg="Gastrocentrum">Gastrocentrum</tp:taxon-name-part>
            </tp:taxon-name><tp:taxon-authority>Gorham, 1876</tp:taxon-authority><tp:nomenclature-citation-list><tp:nomenclature-citation><tp:taxon-name>
                  <tp:taxon-name-part taxon-name-part-type="genus" reg="Gastrocentrum">Gastrocentrum</tp:taxon-name-part>
                </tp:taxon-name><comment>Gorham, 1876: 63 (Type species: <tp:taxon-name><tp:taxon-name-part taxon-name-part-type="genus" reg="Gastrocentrum">Gastrocentrum</tp:taxon-name-part> <tp:taxon-name-part taxon-name-part-type="species" reg="pauper">pauper</tp:taxon-name-part></tp:taxon-name> Gorham, 1876; by original designation); Chapin, 1924: 166, 179 (redescription).</comment></tp:nomenclature-citation><tp:nomenclature-citation><tp:taxon-name>
                  <tp:taxon-name-part taxon-name-part-type="genus" reg="Exocentrum">Exocentrum</tp:taxon-name-part>
                </tp:taxon-name><comment>Pic, 1940: 3 (printer error).</comment></tp:nomenclature-citation></tp:nomenclature-citation-list></tp:nomenclature><tp:treatment-sec sec-type="diagnosis" id="SECID0E1HAG"><title>Diagnosis.</title><p>The genus <italic><tp:taxon-name><tp:taxon-name-part taxon-name-part-type="genus" reg="Gastrocentrum">Gastrocentrum</tp:taxon-name-part></tp:taxon-name></italic> was included in the <italic><tp:taxon-name><tp:taxon-name-part taxon-name-part-type="genus" reg="Philocalus">Philocalus</tp:taxon-name-part></tp:taxon-name></italic> genus group close to the genus <italic><tp:taxon-name><tp:taxon-name-part taxon-name-part-type="genus" reg="Isocymatodera">Isocymatodera</tp:taxon-name-part></tp:taxon-name></italic> (<xref ref-type="bibr" rid="B9">Gerstmeier 2005</xref>; <xref ref-type="bibr" rid="B10">Gerstmeier and Weiss 2009</xref>). Both genera have the claw with one inner denticle, which is similar to and only very slightly smaller than the apical portion of the claw (Fig. <xref ref-type="fig" rid="F12">20F</xref>). The genus <italic><tp:taxon-name><tp:taxon-name-part taxon-name-part-type="genus" reg="Gastrocentrum">Gastrocentrum</tp:taxon-name-part></tp:taxon-name></italic> can be differentiated from <italic><tp:taxon-name><tp:taxon-name-part taxon-name-part-type="genus" reg="Isocymatodera">Isocymatodera</tp:taxon-name-part></tp:taxon-name></italic> by antennae broadly expanded laterally from 7<sup>th</sup> or 8<sup>th</sup> antennomeres onwards, the connecting membrane of male aedeagus specialized in both dorsal and ventral surface, the female vagina devoid of sclerites. While in <italic><tp:taxon-name><tp:taxon-name-part taxon-name-part-type="genus" reg="Isocymatodera">Isocymatodera</tp:taxon-name-part></tp:taxon-name></italic>, the antennae are expanded laterally from 3<sup>rd</sup> or 4<sup>th</sup> antennomeres onwards, the connecting membrane of male aedeagus is only specialized in dorsal surface, and the female vagina possesses sclerites.</p></tp:treatment-sec><tp:treatment-sec sec-type="redescription" id="SECID0E5JAG"><title>Redescription.</title><p><bold><italic>General appearance</italic>:
              </bold> body length 9–29 mm; oblong, somewhat robust; all the species except <italic><tp:taxon-name><tp:taxon-name-part taxon-name-part-type="genus" reg="Gastrocentrum">G.</tp:taxon-name-part> <tp:taxon-name-part taxon-name-part-type="species" reg="laterimaculatum">laterimaculatum</tp:taxon-name-part></tp:taxon-name></italic> uniformly dark brown (Figs <xref ref-type="fig" rid="F1">1–9</xref>); vested with long, yellow setae all over the body. <bold><italic>Head</italic></bold>: hypognathous, moderately large, including eyes slightly broader than pronotum; eyes sizable, emarginate, coarsely faceted, ocular notch small, distance of eyes as long as or only slightly greater than transverse diameter of eyes; gula broad, gular sutures parallel or slightly converging in anterior; antenna comprised of eleven antennomeres, broadly expanded laterally from 7<sup>th</sup> or 8<sup>th</sup>–11<sup>th</sup>, the expanded antennomeres triangular except the last one cultriform, all the expanded antennomeres clothed with fine and dense pubescence; labrum emarginate, mandibles stout with inner dens, terminal segment of maxillary palpi digitiform, that of labial palpi broadly securiform. <bold><italic>Thorax</italic></bold>: pronotum long campaniform, constricted posteriorly, anterior transverse depression feeble, surface punctate, faintly wrinkled, clothed with long, yellow hairs; pro-intercoxal process thin. <bold><italic>Elytra</italic></bold>: oblong, sides parallel, anterior <abbrev xmlns:xlink="http://www.w3.org/1999/xlink" xlink:title="short ridges on abdominal segments" id="ABBRID0EHLAG" xlink:type="simple">ridge</abbrev> present from humerus to scutellum; inner surface with a wedge-shaped protuberance at lateral middle of each elytron (Fig. <xref ref-type="fig" rid="F12">20A, B</xref>), leaning to the lateral side of first ventrite of abdomen in resting position (except for two species: <italic><tp:taxon-name><tp:taxon-name-part taxon-name-part-type="genus" reg="Gastrocentrum">G.</tp:taxon-name-part> <tp:taxon-name-part taxon-name-part-type="species" reg="xiaodongi">xiaodongi</tp:taxon-name-part></tp:taxon-name></italic> and <italic><tp:taxon-name><tp:taxon-name-part taxon-name-part-type="genus" reg="Gastrocentrum">G.</tp:taxon-name-part> <tp:taxon-name-part taxon-name-part-type="species" reg="zayuense">zayuense</tp:taxon-name-part></tp:taxon-name></italic>), and with a microtrichia field on anterio-lateral area (Fig. <xref ref-type="fig" rid="F12">20A</xref>, <abbrev xmlns:xlink="http://www.w3.org/1999/xlink" xlink:title="microtrichia field" id="ABBRID0EJMAG" xlink:type="simple">mt</abbrev>; similar to the structure found in <tp:taxon-name><tp:taxon-name-part taxon-name-part-type="family">Tenebrionidae</tp:taxon-name-part></tp:taxon-name>, Gorb, 2001: 125, fig. 8.1, EAL); elytra have two types of punctations: asetiferous and setiferous punctations, the former comprised of primary asetiferous punctation (<abbrev xmlns:xlink="http://www.w3.org/1999/xlink" xlink:title="primary asetiferous punctation" id="ABBRID0ESMAG" xlink:type="simple">PAP</abbrev>) and accessory asetiferous punctation (<abbrev xmlns:xlink="http://www.w3.org/1999/xlink" xlink:title="accessory asetiferous punctation" id="ABBRID0EWMAG" xlink:type="simple">AAP</abbrev>); each elytron possesses ten rows of <abbrev xmlns:xlink="http://www.w3.org/1999/xlink" xlink:title="primary asetiferous punctation" id="ABBRID0E1MAG" xlink:type="simple">PAP</abbrev> in general, the fifth row situate just before the humerus (Fig. <xref ref-type="fig" rid="F2">10C, D</xref>), sometimes <abbrev xmlns:xlink="http://www.w3.org/1999/xlink" xlink:title="primary asetiferous punctation" id="ABBRID0ECNAG" xlink:type="simple">PAP</abbrev> vanish in lateral elytron (in <italic><tp:taxon-name><tp:taxon-name-part taxon-name-part-type="genus" reg="Gastrocentrum">G.</tp:taxon-name-part> <tp:taxon-name-part taxon-name-part-type="species" reg="zayuense">zayuense</tp:taxon-name-part></tp:taxon-name></italic> and <italic><tp:taxon-name><tp:taxon-name-part taxon-name-part-type="genus" reg="Gastrocentrum">G.</tp:taxon-name-part> <tp:taxon-name-part taxon-name-part-type="species" reg="gaoligongense">gaoligongense</tp:taxon-name-part></tp:taxon-name></italic>, Fig. <xref ref-type="fig" rid="F2">10E–H</xref>); <abbrev xmlns:xlink="http://www.w3.org/1999/xlink" xlink:title="accessory asetiferous punctation" id="ABBRID0EAOAG" xlink:type="simple">AAP</abbrev> may present on the interspaces between 1<sup>st</sup>–2<sup>nd</sup>, 3<sup>rd</sup>–4<sup>th</sup>, and 5<sup>th</sup>–6<sup>th</sup><abbrev xmlns:xlink="http://www.w3.org/1999/xlink" xlink:title="primary asetiferous punctation" id="ABBRID0EQOAG" xlink:type="simple">PAP</abbrev> rows and similar with <abbrev xmlns:xlink="http://www.w3.org/1999/xlink" xlink:title="primary asetiferous punctation" id="ABBRID0EUOAG" xlink:type="simple">PAP</abbrev> in size, making these two types of punctations more or less indistinguishable (Fig. <xref ref-type="fig" rid="F2">10A, B</xref>); setiferous punctations minute, bearing setae, densely dispersed over the whole elytral surface, not in rows. <bold><italic>Legs</italic></bold>: tibia without longitudinal <abbrev xmlns:xlink="http://www.w3.org/1999/xlink" xlink:title="short ridges on abdominal segments" id="ABBRID0E6OAG" xlink:type="simple">ridge</abbrev>, tibial spur formula 1–2–2 (but in <italic><tp:taxon-name><tp:taxon-name-part taxon-name-part-type="genus" reg="Gastrocentrum">G.</tp:taxon-name-part> <tp:taxon-name-part taxon-name-part-type="species" reg="laterimaculatum">laterimaculatum</tp:taxon-name-part></tp:taxon-name></italic> 0–2–2), protibia without tooth at outer apex (except in <italic><tp:taxon-name><tp:taxon-name-part taxon-name-part-type="genus" reg="Gastrocentrum">G.</tp:taxon-name-part> <tp:taxon-name-part taxon-name-part-type="species" reg="unicolor">unicolor</tp:taxon-name-part></tp:taxon-name></italic> and <italic><tp:taxon-name><tp:taxon-name-part taxon-name-part-type="genus" reg="Gastrocentrum">G.</tp:taxon-name-part> <tp:taxon-name-part taxon-name-part-type="species" reg="laterimaculatum">laterimaculatum</tp:taxon-name-part></tp:taxon-name></italic> where protibia possess a blunt tooth at outer apex); tarsi formula 5–5–5, first to fourth tarsomeres of all legs more or less bilobed and bearing evident pulvilli; claw with one inner denticle, which similar to and only very slightly smaller than apical portion of claw (Fig. <xref ref-type="fig" rid="F12">20F</xref>). <bold><italic>Abdomen</italic></bold>: abdomen longer than broad, parallel in front and tapering in rear; first to fifth abdominal ventrites each with a pair of short longitudinal ridges (Fig. <xref ref-type="fig" rid="F12">20D</xref>) and a pair of less pigmented circles (Fig. <xref ref-type="fig" rid="F12">20C</xref>) in lateral; sixth ventrite partly or totally slid under the fifth, so in parts of specimens only five ventrites visible; intercoxal process of the first ventrite keel-like, with or without longitudinal groove; first ventrite strongly ridged behind metacoxae. <bold><italic>Male genitalia</italic></bold>: pygidium subquadrate; sixth ventrite subtriangular to semicircle, posterior margin somewhat rounded, secondary sexual modifications slight (Figs <xref ref-type="fig" rid="F3">11F, G</xref>, <xref ref-type="fig" rid="F5">13G</xref>, <xref ref-type="fig" rid="F7">15H</xref>, <xref ref-type="fig" rid="F9">17G</xref>, <xref ref-type="fig" rid="F11">19G</xref>); central parts of sixth ventrite membranous, shape of membranous region different among species; spicular fork well developed, plates slender, apodemes not fused centrally, longitudinal intraspicular plate present (Figs <xref ref-type="fig" rid="F3">11D</xref>, <xref ref-type="fig" rid="F5">13E</xref>, <xref ref-type="fig" rid="F7">15F</xref>, <xref ref-type="fig" rid="F9">17E</xref>, <xref ref-type="fig" rid="F11">19E</xref>); tegmen tubiform, sclerotized from dorsal midline to lateral sides, barely sclerotized and unpigmented in ventral middle, tegmen lobed distally, parameres bent to ventral direction, tip simple or hooked, phallobasic apodeme present (Fig. <xref ref-type="fig" rid="F7">15B, C</xref>); phallus comprised of two thin phallic plates devoid of dentations, an interphallic plate present on the membrane between the two phallic plates (Fig. <xref ref-type="fig" rid="F3">11C, H</xref>, <abbrev xmlns:xlink="http://www.w3.org/1999/xlink" xlink:title="interphallic plate" id="ABBRID0EGSAG" xlink:type="simple">ipp</abbrev>), phallus apex simple, knot-like, phallic struts long and slender; connecting membrane between tegmen and phallus well sclerotized and thickened except the dorsal midline and ventral midline, forming a nearly whole sheath covering the phallus, which surface densely equipped with microhooks (Fig. <xref ref-type="fig" rid="F3">11A–C</xref>). <bold><italic>Female reproductive organs</italic></bold>: pygidium subquadrate; sixth ventrite sub-triangular, disc membranous (Figs <xref ref-type="fig" rid="F4">12H</xref>, <xref ref-type="fig" rid="F6">14B</xref>, <xref ref-type="fig" rid="F8">16C, E</xref>, <xref ref-type="fig" rid="F10">18C</xref>), spiculum ventrale present; ovipositor as long as abdomen, moderately sclerotized, light yellow, semi-transparent (Figs <xref ref-type="fig" rid="F4">12F</xref>, <xref ref-type="fig" rid="F6">14C, D</xref>, <xref ref-type="fig" rid="F8">16A, F</xref>, <xref ref-type="fig" rid="F10">18A</xref>, <abbrev xmlns:xlink="http://www.w3.org/1999/xlink" xlink:title="ovipositor" id="ABBRID0ERTAG" xlink:type="simple">ovp</abbrev>), with proctigeral bacculi in dorsal surface (Fig. <xref ref-type="fig" rid="F8">16F</xref>, <abbrev xmlns:xlink="http://www.w3.org/1999/xlink" xlink:title="proctigeral bacculi" id="ABBRID0EZTAG" xlink:type="simple">pgb</abbrev>) and ventral and oblique bacculi in ventral surface (Fig. <xref ref-type="fig" rid="F6">14C</xref>, <abbrev xmlns:xlink="http://www.w3.org/1999/xlink" xlink:title="ventral bacculi" id="ABBRID0EBUAG" xlink:type="simple">vtb</abbrev>, <abbrev xmlns:xlink="http://www.w3.org/1999/xlink" xlink:title="oblique bacculi" id="ABBRID0EFUAG" xlink:type="simple">olb</abbrev>); vagina and alimentary canal partially enclosed in ovipositor, unenclosed part of vagina as long as or slightly longer than ovipositor, tubular or saccular; bursa copulatrix clearly defined and positioned distally (Figs <xref ref-type="fig" rid="F4">12F</xref>, <xref ref-type="fig" rid="F8">16A</xref>, <xref ref-type="fig" rid="F10">18A</xref>, <abbrev xmlns:xlink="http://www.w3.org/1999/xlink" xlink:title="bursa copulatrix" id="ABBRID0EVUAG" xlink:type="simple">bc</abbrev>) with the exception of the species <italic><tp:taxon-name><tp:taxon-name-part taxon-name-part-type="genus" reg="Gastrocentrum">G.</tp:taxon-name-part> <tp:taxon-name-part taxon-name-part-type="species" reg="gaoligongense">gaoligongense</tp:taxon-name-part></tp:taxon-name></italic>, where bursa copulatrix is a mere swollen continuation of the vagina (Fig. <xref ref-type="fig" rid="F13">22E</xref>); spermatheca attached to the base of bursa copulatrix, boundary between spermathecal duct and spermathecal capsule somewhat obscure (Figs <xref ref-type="fig" rid="F8">16G</xref>, <xref ref-type="fig" rid="F12">21</xref>), spermathecal duct slender (Fig. <xref ref-type="fig" rid="F8">16A</xref>) or sometimes inflated in distal and continuous with spermatheca (Figs <xref ref-type="fig" rid="F8">16G</xref>, <xref ref-type="fig" rid="F10">18A</xref>), spermathecal capsule moderately to minimally sclerotized, both spermathecal duct and spermathecal capsule with spiral micro-texture, distal part of spermathecal capsule strongly bent, angled no more than 90° (Fig. <xref ref-type="fig" rid="F8">16A, G</xref>), spermathecal gland duct inserted at the outer edge of the angle (Fig. <xref ref-type="fig" rid="F12">21</xref>, <abbrev xmlns:xlink="http://www.w3.org/1999/xlink" xlink:title="spermathecal gland duct" id="ABBRID0EEWAG" xlink:type="simple">spgd</abbrev>); in ground-plan, spermathecal gland have three tail-like endings: one located distally, opposite to its opening to spermatheca (top tail, Figs <xref ref-type="fig" rid="F4">12E</xref>, <xref ref-type="fig" rid="F6">14C</xref>, <abbrev xmlns:xlink="http://www.w3.org/1999/xlink" xlink:title="top tail of spermathecal gland" id="ABBRID0EQWAG" xlink:type="simple">spgtt</abbrev>), the other two situated laterally (lateral tail, Figs <xref ref-type="fig" rid="F4">12E</xref>, <xref ref-type="fig" rid="F6">14C</xref>, <abbrev xmlns:xlink="http://www.w3.org/1999/xlink" xlink:title="lateral tail of spermathecal gland" id="ABBRID0E3WAG" xlink:type="simple">spglt</abbrev>), any of which may be missing in different species and sometimes can be extremely long (Fig. <xref ref-type="fig" rid="F6">14C</xref>, <abbrev xmlns:xlink="http://www.w3.org/1999/xlink" xlink:title="lateral tail of spermathecal gland" id="ABBRID0EEXAG" xlink:type="simple">spglt</abbrev>).</p><fig id="F1" position="float" orientation="portrait"><object-id xmlns:xlink="http://www.w3.org/1999/xlink" content-type="doi" xlink:type="simple">10.3897/zookeys.979.53765.figures1-9</object-id><object-id xmlns:xlink="http://www.w3.org/1999/xlink" content-type="arpha" xlink:type="simple">83FA1D89-9545-5AAF-8A3D-5C6045398583</object-id><label>Figures 1–9.</label><caption><p>Habitus. <bold>1</bold><italic><tp:taxon-name><tp:taxon-name-part taxon-name-part-type="genus" reg="Gastrocentrum">Gastrocentrum</tp:taxon-name-part> <tp:taxon-name-part taxon-name-part-type="species" reg="magnum">magnum</tp:taxon-name-part></tp:taxon-name></italic> sp. nov. Holotype <bold>2</bold><italic><tp:taxon-name><tp:taxon-name-part taxon-name-part-type="genus" reg="Gastrocentrum">G.</tp:taxon-name-part> <tp:taxon-name-part taxon-name-part-type="species" reg="dux">dux</tp:taxon-name-part></tp:taxon-name></italic> from Australia <bold>3</bold><italic><tp:taxon-name><tp:taxon-name-part taxon-name-part-type="genus" reg="Gastrocentrum">G.</tp:taxon-name-part> <tp:taxon-name-part taxon-name-part-type="species" reg="unicolor">unicolor</tp:taxon-name-part></tp:taxon-name></italic> (Lectotype of <italic><tp:taxon-name><tp:taxon-name-part taxon-name-part-type="genus" reg="Gastrocentrum">G.</tp:taxon-name-part> <tp:taxon-name-part taxon-name-part-type="species" reg="pauper">pauper</tp:taxon-name-part></tp:taxon-name></italic>) <bold>4</bold><italic><tp:taxon-name><tp:taxon-name-part taxon-name-part-type="genus" reg="Gastrocentrum">G.</tp:taxon-name-part> <tp:taxon-name-part taxon-name-part-type="species" reg="regulare">regulare</tp:taxon-name-part></tp:taxon-name></italic> sp. nov. Holotype <bold>5</bold><italic><tp:taxon-name><tp:taxon-name-part taxon-name-part-type="genus" reg="Gastrocentrum">G.</tp:taxon-name-part> <tp:taxon-name-part taxon-name-part-type="species" reg="xiaodongi">xiaodongi</tp:taxon-name-part></tp:taxon-name></italic> sp. nov. Holotype <bold>6</bold><italic><tp:taxon-name><tp:taxon-name-part taxon-name-part-type="genus" reg="Gastrocentrum">G.</tp:taxon-name-part> <tp:taxon-name-part taxon-name-part-type="species" reg="zayuense">zayuense</tp:taxon-name-part></tp:taxon-name></italic> sp. nov. Holotype <bold>7</bold><italic><tp:taxon-name><tp:taxon-name-part taxon-name-part-type="genus" reg="Gastrocentrum">G.</tp:taxon-name-part> <tp:taxon-name-part taxon-name-part-type="species" reg="gaoligongense">gaoligongense</tp:taxon-name-part></tp:taxon-name></italic> sp. nov. Holotype <bold>8</bold><italic><tp:taxon-name><tp:taxon-name-part taxon-name-part-type="genus" reg="Tillus">Tillus</tp:taxon-name-part> <tp:taxon-name-part taxon-name-part-type="species" reg="nitidus">nitidus</tp:taxon-name-part></tp:taxon-name></italic> comb. nov. Holotype <bold>9</bold><italic><tp:taxon-name><tp:taxon-name-part taxon-name-part-type="genus" reg="Isocymatodera">Isocymatodera</tp:taxon-name-part> <tp:taxon-name-part taxon-name-part-type="species" reg="atricolor">atricolor</tp:taxon-name-part></tp:taxon-name></italic> Syntype. Scale bars: 5mm (<bold>1, 2</bold>) 2mm (<bold>3–9</bold>).</p></caption><graphic xmlns:xlink="http://www.w3.org/1999/xlink" xlink:href="zookeys-979-099-g001.jpg" position="float" orientation="portrait" xlink:type="simple" id="oo_467717.jpg"><uri content-type="original_file" xlink:type="simple">https://binary.pensoft.net/fig/467717</uri></graphic></fig><fig id="F2" position="float" orientation="portrait"><object-id xmlns:xlink="http://www.w3.org/1999/xlink" content-type="doi" xlink:type="simple">10.3897/zookeys.979.53765.figure10</object-id><object-id xmlns:xlink="http://www.w3.org/1999/xlink" content-type="arpha" xlink:type="simple">EF85096E-3496-5487-BDF2-3CE5EF3A3C05</object-id><label>Figure 10.</label><caption><p>Drawing of elytral asetiferous punctations. <bold>A</bold><italic><tp:taxon-name><tp:taxon-name-part taxon-name-part-type="genus" reg="Gastrocentrum">Gastrocentrum</tp:taxon-name-part> <tp:taxon-name-part taxon-name-part-type="species" reg="magnum">magnum</tp:taxon-name-part></tp:taxon-name></italic> sp. nov. <bold>B</bold><italic><tp:taxon-name><tp:taxon-name-part taxon-name-part-type="genus" reg="Gastrocentrum">G.</tp:taxon-name-part> <tp:taxon-name-part taxon-name-part-type="species" reg="dux">dux</tp:taxon-name-part></tp:taxon-name></italic><bold>C</bold><italic><tp:taxon-name><tp:taxon-name-part taxon-name-part-type="genus" reg="Gastrocentrum">G.</tp:taxon-name-part> <tp:taxon-name-part taxon-name-part-type="species" reg="regulare">regulare</tp:taxon-name-part></tp:taxon-name></italic> sp. nov. <bold>D</bold><italic><tp:taxon-name><tp:taxon-name-part taxon-name-part-type="genus" reg="Gastrocentrum">G.</tp:taxon-name-part> <tp:taxon-name-part taxon-name-part-type="species" reg="xiaodongi">xiaodongi</tp:taxon-name-part></tp:taxon-name></italic> sp. nov. <bold>E</bold><italic><tp:taxon-name><tp:taxon-name-part taxon-name-part-type="genus" reg="Gastrocentrum">G.</tp:taxon-name-part> <tp:taxon-name-part taxon-name-part-type="species" reg="gaoligongense">gaoligongense</tp:taxon-name-part></tp:taxon-name></italic> sp. nov. <bold>F–H</bold><italic><tp:taxon-name><tp:taxon-name-part taxon-name-part-type="genus" reg="Gastrocentrum">G.</tp:taxon-name-part> <tp:taxon-name-part taxon-name-part-type="species" reg="zayuense">zayuense</tp:taxon-name-part></tp:taxon-name></italic> sp. nov. The numbers 1–10 annotate the serial rows of primary asetiferous punctuations (<abbrev xmlns:xlink="http://www.w3.org/1999/xlink" xlink:title="primary asetiferous punctation" id="ABBRID0EX6AG" xlink:type="simple">PAP</abbrev>). Abbreviations: <bold>a</bold> accessory asetiferous punctations.</p></caption><graphic xmlns:xlink="http://www.w3.org/1999/xlink" xlink:href="zookeys-979-099-g002.jpg" position="float" orientation="portrait" xlink:type="simple" id="oo_467718.jpg"><uri content-type="original_file" xlink:type="simple">https://binary.pensoft.net/fig/467718</uri></graphic></fig></tp:treatment-sec><tp:treatment-sec sec-type="distribution" id="SECID0ECABG"><title>Distribution.</title><p>Indian subcontinent to Indochinese Peninsula and south through Malay Archipelago to Australia, including the following countries: India, Sri Lanka, Philippines, China, Vietnam, Laos, Malaysia, Indonesia, Australia (Fig. <xref ref-type="fig" rid="F16">25</xref>).</p></tp:treatment-sec><tp:treatment-sec><!--Section generated to contain objects referenced in tp:taxon-treatment.--><fig id="F12" position="float" orientation="portrait"><object-id xmlns:xlink="http://www.w3.org/1999/xlink" content-type="doi" xlink:type="simple">10.3897/zookeys.979.53765.figures20-21</object-id><object-id xmlns:xlink="http://www.w3.org/1999/xlink" content-type="arpha" xlink:type="simple">DE22125A-75FD-534A-B32F-E52F52EDB834</object-id><label>Figures 20–21.</label><caption><p><bold>20A, B</bold> wedge-shaped protuberance on inner surface of elytron with <italic><tp:taxon-name><tp:taxon-name-part taxon-name-part-type="genus" reg="Gastrocentrum">G.</tp:taxon-name-part> <tp:taxon-name-part taxon-name-part-type="species" reg="unicolor">unicolor</tp:taxon-name-part></tp:taxon-name></italic> as an example <bold>C, D</bold> abdomen of <italic><tp:taxon-name><tp:taxon-name-part taxon-name-part-type="genus" reg="Gastrocentrum">G.</tp:taxon-name-part> <tp:taxon-name-part taxon-name-part-type="species" reg="zayuense">zayuense</tp:taxon-name-part></tp:taxon-name></italic> in ventral and lateral view showing 1<sup>st</sup>–5<sup>th</sup> ventrites with short lateral ridges on each segments <bold>E</bold> intercoxal process of first ventrite of <italic><tp:taxon-name><tp:taxon-name-part taxon-name-part-type="genus" reg="Gastrocentrum">G.</tp:taxon-name-part> <tp:taxon-name-part taxon-name-part-type="species" reg="unicolor">unicolor</tp:taxon-name-part></tp:taxon-name></italic> showing the longitudinal groove <bold>F</bold> claws of <italic><tp:taxon-name><tp:taxon-name-part taxon-name-part-type="genus" reg="Isocymatodera">Isocymatodera</tp:taxon-name-part> <tp:taxon-name-part taxon-name-part-type="species" reg="atricolor">atricolor</tp:taxon-name-part></tp:taxon-name></italic>. <bold>21</bold> Female reproductive organs of <italic><tp:taxon-name><tp:taxon-name-part taxon-name-part-type="genus" reg="Gastrocentrum">G.</tp:taxon-name-part> <tp:taxon-name-part taxon-name-part-type="species" reg="zayuense">zayuense</tp:taxon-name-part></tp:taxon-name></italic> sp. nov. not stained and with the dark background, revealing the internal tissues. Abbreviations: <bold><abbrev xmlns:xlink="http://www.w3.org/1999/xlink" xlink:title="bursa copulatrix" id="ABBRID0E6BDI" xlink:type="simple">bc</abbrev></bold> bursa copulatrix <bold><abbrev xmlns:xlink="http://www.w3.org/1999/xlink" xlink:title="intercoxal process" id="ABBRID0EECDI" xlink:type="simple">ip</abbrev></bold> intercoxal process <bold><abbrev xmlns:xlink="http://www.w3.org/1999/xlink" xlink:title="microtrichia field" id="ABBRID0EJCDI" xlink:type="simple">mt</abbrev></bold> microtrichia field <bold><abbrev xmlns:xlink="http://www.w3.org/1999/xlink" xlink:title="less pigmented circles on abdominal segments" id="ABBRID0EOCDI" xlink:type="simple">pig</abbrev></bold> less pigmented circles on abdominal segments <bold><abbrev xmlns:xlink="http://www.w3.org/1999/xlink" xlink:title="short ridges on abdominal segments" id="ABBRID0ETCDI" xlink:type="simple">ridge</abbrev></bold> short ridges on abdominal segments <bold><abbrev xmlns:xlink="http://www.w3.org/1999/xlink" xlink:title="spermathecal capsule" id="ABBRID0EYCDI" xlink:type="simple">spc</abbrev></bold> spermathecal capsule <bold><abbrev xmlns:xlink="http://www.w3.org/1999/xlink" xlink:title="spermathecal duct" id="ABBRID0E4CDI" xlink:type="simple">spd</abbrev></bold> spermathecal duct <bold><abbrev xmlns:xlink="http://www.w3.org/1999/xlink" xlink:title="spermathecal gland" id="ABBRID0ECDDI" xlink:type="simple">spg</abbrev></bold> spermathecal gland <bold><abbrev xmlns:xlink="http://www.w3.org/1999/xlink" xlink:title="spermathecal gland duct" id="ABBRID0EHDDI" xlink:type="simple">spgd</abbrev></bold> spermathecal gland duct <bold><abbrev xmlns:xlink="http://www.w3.org/1999/xlink" xlink:title="vagina" id="ABBRID0EMDDI" xlink:type="simple">va</abbrev></bold> vagina. Scale bars: 0.5 mm (<bold>20A–D</bold>) 1 mm (<bold>21</bold>).</p></caption><graphic xmlns:xlink="http://www.w3.org/1999/xlink" xlink:href="zookeys-979-099-g012.jpg" position="float" orientation="portrait" xlink:type="simple" id="oo_467728.jpg"><uri content-type="original_file" xlink:type="simple">https://binary.pensoft.net/fig/467728</uri></graphic></fig><fig id="F3" position="float" orientation="portrait"><object-id xmlns:xlink="http://www.w3.org/1999/xlink" content-type="doi" xlink:type="simple">10.3897/zookeys.979.53765.figure11</object-id><object-id xmlns:xlink="http://www.w3.org/1999/xlink" content-type="arpha" xlink:type="simple">5F82887E-0714-571A-939A-B62E15FAA15A</object-id><label>Figure 11.</label><caption><p><italic><tp:taxon-name><tp:taxon-name-part taxon-name-part-type="genus" reg="Gastrocentrum">Gastrocentrum</tp:taxon-name-part> <tp:taxon-name-part taxon-name-part-type="species" reg="unicolor">unicolor</tp:taxon-name-part></tp:taxon-name></italic>. <bold>A–F</bold> Lectotype of <italic><tp:taxon-name><tp:taxon-name-part taxon-name-part-type="genus" reg="Gastrocentrum">G.</tp:taxon-name-part> <tp:taxon-name-part taxon-name-part-type="species" reg="pauper">pauper</tp:taxon-name-part></tp:taxon-name></italic>. <bold>A</bold> aedeagus in dorsal view <bold>B</bold> aedeagus in ventral view <bold>C</bold> aedeagus in lateral view <bold>D</bold> spicular fork <bold>E</bold> pygidium <bold>F</bold> sixth ventrite. <bold>G, H</bold> specimen from Sulawesi. <bold>G</bold> sixth ventrite <bold>H</bold> phallus enveloped by connecting membrane, ventral view <bold>h</bold> apex of tegmen, ventral view <bold>I</bold> antenna. Abbreviations: <bold><abbrev xmlns:xlink="http://www.w3.org/1999/xlink" xlink:title="interphallic plate" id="ABBRID0ESCAI" xlink:type="simple">ipp</abbrev></bold> interphallic plate. Scale bar: 1 mm.</p></caption><graphic xmlns:xlink="http://www.w3.org/1999/xlink" xlink:href="zookeys-979-099-g003.jpg" position="float" orientation="portrait" xlink:type="simple" id="oo_467719.jpg"><uri content-type="original_file" xlink:type="simple">https://binary.pensoft.net/fig/467719</uri></graphic></fig><fig id="F5" position="float" orientation="portrait"><object-id xmlns:xlink="http://www.w3.org/1999/xlink" content-type="doi" xlink:type="simple">10.3897/zookeys.979.53765.figure13</object-id><object-id xmlns:xlink="http://www.w3.org/1999/xlink" content-type="arpha" xlink:type="simple">50775B7D-3F46-5075-8519-47DB309391F4</object-id><label>Figure 13.</label><caption><p><italic><tp:taxon-name><tp:taxon-name-part taxon-name-part-type="genus" reg="Gastrocentrum">Gastrocentrum</tp:taxon-name-part> <tp:taxon-name-part taxon-name-part-type="species" reg="magnum">magnum</tp:taxon-name-part></tp:taxon-name></italic> sp. nov. Holotype. <bold>A</bold> tegmen in lateral view <bold>a</bold> apex of tegmen in lateral view <bold>B</bold> tegmen in ventral view <bold>C</bold> phallus in lateral view <bold>D</bold> phallus in ventral view <bold>E</bold> spicular fork <bold>F</bold> pygidium <bold>G</bold> sixth ventrite <bold>H</bold> right antenna lacking last three segments. Scale bar: 1 mm.</p></caption><graphic xmlns:xlink="http://www.w3.org/1999/xlink" xlink:href="zookeys-979-099-g005.jpg" position="float" orientation="portrait" xlink:type="simple" id="oo_467721.jpg"><uri content-type="original_file" xlink:type="simple">https://binary.pensoft.net/fig/467721</uri></graphic></fig><fig id="F7" position="float" orientation="portrait"><object-id xmlns:xlink="http://www.w3.org/1999/xlink" content-type="doi" xlink:type="simple">10.3897/zookeys.979.53765.figure15</object-id><object-id xmlns:xlink="http://www.w3.org/1999/xlink" content-type="arpha" xlink:type="simple">3F681B5B-8D08-5EBC-A60F-3FD9D283CCCE</object-id><label>Figure 15.</label><caption><p><italic><tp:taxon-name><tp:taxon-name-part taxon-name-part-type="genus" reg="Gastrocentrum">Gastrocentrum</tp:taxon-name-part> <tp:taxon-name-part taxon-name-part-type="species" reg="regulare">regulare</tp:taxon-name-part></tp:taxon-name></italic> sp. nov. male Holotype. <bold>A</bold> aedeagus in ventral view <bold>B</bold> tegmen in lateral view <bold>b</bold> apex of tegmen in lateral view <bold>C</bold> tegmen in ventral view <bold>D</bold> phallus with connecting membrane inverted, lateral view <bold>E</bold> phallus with connecting membrane inverted, ventral view <bold>F</bold> spicular fork <bold>G</bold> pygidium <bold>H</bold> sixth ventrite <bold>I</bold> antenna. Scale bar: 1 mm.</p></caption><graphic xmlns:xlink="http://www.w3.org/1999/xlink" xlink:href="zookeys-979-099-g007.jpg" position="float" orientation="portrait" xlink:type="simple" id="oo_467723.jpg"><uri content-type="original_file" xlink:type="simple">https://binary.pensoft.net/fig/467723</uri></graphic></fig><fig id="F9" position="float" orientation="portrait"><object-id xmlns:xlink="http://www.w3.org/1999/xlink" content-type="doi" xlink:type="simple">10.3897/zookeys.979.53765.figure17</object-id><object-id xmlns:xlink="http://www.w3.org/1999/xlink" content-type="arpha" xlink:type="simple">0422050A-6493-5A19-8BFC-A8B796F2D869</object-id><label>Figure 17.</label><caption><p><italic><tp:taxon-name><tp:taxon-name-part taxon-name-part-type="genus" reg="Gastrocentrum">Gastrocentrum</tp:taxon-name-part> <tp:taxon-name-part taxon-name-part-type="species" reg="zayuense">zayuense</tp:taxon-name-part></tp:taxon-name></italic> sp. nov. Holotype male. <bold>A</bold> tegmen in lateral view <bold>a</bold> apex of tegmen in lateral view <bold>B</bold> tegmen in ventral view <bold>C</bold> phallus in lateral view <bold>D</bold> phallus in ventral view <bold>E</bold> spicular fork <bold>F</bold> pygidium <bold>G</bold> sixth ventrite <bold>H</bold> antenna. Scale bar: 1mm.</p></caption><graphic xmlns:xlink="http://www.w3.org/1999/xlink" xlink:href="zookeys-979-099-g009.jpg" position="float" orientation="portrait" xlink:type="simple" id="oo_467725.jpg"><uri content-type="original_file" xlink:type="simple">https://binary.pensoft.net/fig/467725</uri></graphic></fig><fig id="F11" position="float" orientation="portrait"><object-id xmlns:xlink="http://www.w3.org/1999/xlink" content-type="doi" xlink:type="simple">10.3897/zookeys.979.53765.figure19</object-id><object-id xmlns:xlink="http://www.w3.org/1999/xlink" content-type="arpha" xlink:type="simple">C109E9D4-B316-523A-BEBD-05FA21E7D773</object-id><label>Figure 19.</label><caption><p><italic><tp:taxon-name><tp:taxon-name-part taxon-name-part-type="genus" reg="Gastrocentrum">Gastrocentrum</tp:taxon-name-part> <tp:taxon-name-part taxon-name-part-type="species" reg="gaoligongense">gaoligongense</tp:taxon-name-part></tp:taxon-name></italic> sp. nov. Holotype male. <bold>A</bold> aedeagus in ventral view <bold>B</bold>. tegmen in lateral view <bold>b</bold> apex of tegmen in lateral view <bold>C</bold> tegmen in ventral view <bold>D</bold> phallus in ventral view <bold>d</bold> apex of phallus <bold>E</bold> spicular fork <bold>F</bold> pygidium <bold>G</bold> sixth ventrite <bold>H</bold> antenna. Scale bars: 1mm.</p></caption><graphic xmlns:xlink="http://www.w3.org/1999/xlink" xlink:href="zookeys-979-099-g011.jpg" position="float" orientation="portrait" xlink:type="simple" id="oo_467727.jpg"><uri content-type="original_file" xlink:type="simple">https://binary.pensoft.net/fig/467727</uri></graphic></fig><fig id="F4" position="float" orientation="portrait"><object-id xmlns:xlink="http://www.w3.org/1999/xlink" content-type="doi" xlink:type="simple">10.3897/zookeys.979.53765.figure12</object-id><object-id xmlns:xlink="http://www.w3.org/1999/xlink" content-type="arpha" xlink:type="simple">6A21B975-E178-53AA-A264-8CB1A4B34361</object-id><label>Figure 12.</label><caption><p><italic><tp:taxon-name><tp:taxon-name-part taxon-name-part-type="genus" reg="Gastrocentrum">Gastrocentrum</tp:taxon-name-part> <tp:taxon-name-part taxon-name-part-type="species" reg="unicolor">unicolor</tp:taxon-name-part></tp:taxon-name></italic> female reproductive organs specimens from different localities. <bold>A</bold> from Laos <bold>B</bold> from Hainan <bold>C</bold> from Philippines, Lectotype of <italic><tp:taxon-name><tp:taxon-name-part taxon-name-part-type="genus" reg="Gastrocentrum">G.</tp:taxon-name-part> <tp:taxon-name-part taxon-name-part-type="species" reg="pauper">pauper</tp:taxon-name-part></tp:taxon-name></italic><bold>D</bold> from Borneo <bold>E</bold> from Sulawesi <bold>F</bold> from Borneo <bold>G</bold> pygidium <bold>H</bold> sixth ventrite. Abbreviations: <bold><abbrev xmlns:xlink="http://www.w3.org/1999/xlink" xlink:title="bursa copulatrix" id="ABBRID0ECLAI" xlink:type="simple">bc</abbrev></bold> bursa copulatrix <bold><abbrev xmlns:xlink="http://www.w3.org/1999/xlink" xlink:title="common oviduct i.e. median oviduct" id="ABBRID0EHLAI" xlink:type="simple">cov</abbrev></bold> common oviduct i.e. median oviduct <bold><abbrev xmlns:xlink="http://www.w3.org/1999/xlink" xlink:title="ovipositor" id="ABBRID0EMLAI" xlink:type="simple">ovp</abbrev></bold> ovipositor <bold><abbrev xmlns:xlink="http://www.w3.org/1999/xlink" xlink:title="spermatheca" id="ABBRID0ERLAI" xlink:type="simple">sp</abbrev></bold> spermatheca <bold><abbrev xmlns:xlink="http://www.w3.org/1999/xlink" xlink:title="spermathecal gland" id="ABBRID0EWLAI" xlink:type="simple">spg</abbrev></bold> spermathecal gland <bold><abbrev xmlns:xlink="http://www.w3.org/1999/xlink" xlink:title="top tail of spermathecal gland" id="ABBRID0E2LAI" xlink:type="simple">spgtt</abbrev></bold> top tail of spermathecal gland <bold><abbrev xmlns:xlink="http://www.w3.org/1999/xlink" xlink:title="lateral tail of spermathecal gland" id="ABBRID0EAMAI" xlink:type="simple">spglt</abbrev></bold> lateral tail of spermathecal gland <bold><abbrev xmlns:xlink="http://www.w3.org/1999/xlink" xlink:title="vagina" id="ABBRID0EFMAI" xlink:type="simple">va</abbrev></bold> vagina.</p></caption><graphic xmlns:xlink="http://www.w3.org/1999/xlink" xlink:href="zookeys-979-099-g004.jpg" position="float" orientation="portrait" xlink:type="simple" id="oo_467720.jpg"><uri content-type="original_file" xlink:type="simple">https://binary.pensoft.net/fig/467720</uri></graphic></fig><fig id="F6" position="float" orientation="portrait"><object-id xmlns:xlink="http://www.w3.org/1999/xlink" content-type="doi" xlink:type="simple">10.3897/zookeys.979.53765.figure14</object-id><object-id xmlns:xlink="http://www.w3.org/1999/xlink" content-type="arpha" xlink:type="simple">D1A9B1AE-2F14-5BED-8566-B81D93D83E0D</object-id><label>Figure 14.</label><caption><p><bold>A–C</bold><italic><tp:taxon-name><tp:taxon-name-part taxon-name-part-type="genus" reg="Gastrocentrum">Gastrocentrum</tp:taxon-name-part> <tp:taxon-name-part taxon-name-part-type="species" reg="magnum">magnum</tp:taxon-name-part></tp:taxon-name></italic> sp. nov. female, paratype from Assam <bold>A</bold> pygidium <bold>B</bold> sixth ventrite <bold>C</bold> female reproductive organ <bold>D</bold><italic><tp:taxon-name><tp:taxon-name-part taxon-name-part-type="genus" reg="Gastrocentrum">Gastrocentrum</tp:taxon-name-part> <tp:taxon-name-part taxon-name-part-type="species" reg="dux">dux</tp:taxon-name-part></tp:taxon-name></italic> from Australia, female reproductive organ. Abbreviations: <bold><abbrev xmlns:xlink="http://www.w3.org/1999/xlink" xlink:title="alimentary canal" id="ABBRID0E1EBI" xlink:type="simple">ali</abbrev></bold> alimentary canal <bold><abbrev xmlns:xlink="http://www.w3.org/1999/xlink" xlink:title="bursa copulatrix" id="ABBRID0E6EBI" xlink:type="simple">bc</abbrev></bold> bursa copulatrix <bold><abbrev xmlns:xlink="http://www.w3.org/1999/xlink" xlink:title="common oviduct i.e. median oviduct" id="ABBRID0EEFBI" xlink:type="simple">cov</abbrev></bold> common oviduct <bold><abbrev xmlns:xlink="http://www.w3.org/1999/xlink" xlink:title="oblique bacculi" id="ABBRID0EJFBI" xlink:type="simple">olb</abbrev></bold> oblique bacculi <bold><abbrev xmlns:xlink="http://www.w3.org/1999/xlink" xlink:title="ovipositor" id="ABBRID0EOFBI" xlink:type="simple">ovp</abbrev></bold> ovipositor <bold><abbrev xmlns:xlink="http://www.w3.org/1999/xlink" xlink:title="spermatheca" id="ABBRID0ETFBI" xlink:type="simple">sp</abbrev></bold> spermatheca <bold><abbrev xmlns:xlink="http://www.w3.org/1999/xlink" xlink:title="spermathecal gland" id="ABBRID0EYFBI" xlink:type="simple">spg</abbrev></bold> spermathecal gland <bold><abbrev xmlns:xlink="http://www.w3.org/1999/xlink" xlink:title="top tail of spermathecal gland" id="ABBRID0E4FBI" xlink:type="simple">spgtt</abbrev></bold> top tail of spermathecal gland <bold><abbrev xmlns:xlink="http://www.w3.org/1999/xlink" xlink:title="lateral tail of spermathecal gland" id="ABBRID0ECGBI" xlink:type="simple">spglt</abbrev></bold> lateral tail of spermathecal gland <bold><abbrev xmlns:xlink="http://www.w3.org/1999/xlink" xlink:title="vagina" id="ABBRID0EHGBI" xlink:type="simple">va</abbrev></bold> vagina <bold><abbrev xmlns:xlink="http://www.w3.org/1999/xlink" xlink:title="ventral bacculi" id="ABBRID0EMGBI" xlink:type="simple">vtb</abbrev></bold> ventral bacculi. Scale bar: 1 mm.</p></caption><graphic xmlns:xlink="http://www.w3.org/1999/xlink" xlink:href="zookeys-979-099-g006.jpg" position="float" orientation="portrait" xlink:type="simple" id="oo_467722.jpg"><uri content-type="original_file" xlink:type="simple">https://binary.pensoft.net/fig/467722</uri></graphic></fig><fig id="F8" position="float" orientation="portrait"><object-id xmlns:xlink="http://www.w3.org/1999/xlink" content-type="doi" xlink:type="simple">10.3897/zookeys.979.53765.figure16</object-id><object-id xmlns:xlink="http://www.w3.org/1999/xlink" content-type="arpha" xlink:type="simple">E1DA188C-13B6-55AD-8750-83D892A65255</object-id><label>Figure 16.</label><caption><p><bold>A–C</bold><italic><tp:taxon-name><tp:taxon-name-part taxon-name-part-type="genus" reg="Gastrocentrum">Gastrocentrum</tp:taxon-name-part> <tp:taxon-name-part taxon-name-part-type="species" reg="regulare">regulare</tp:taxon-name-part></tp:taxon-name></italic> sp. nov. female paratype <bold>A</bold> female reproductive organ <bold>B</bold> pygidium <bold>C</bold> sixth ventrite <bold>D–H</bold><italic><tp:taxon-name><tp:taxon-name-part taxon-name-part-type="genus" reg="Gastrocentrum">Gastrocentrum</tp:taxon-name-part> <tp:taxon-name-part taxon-name-part-type="species" reg="xiaodongi">xiaodongi</tp:taxon-name-part></tp:taxon-name></italic> sp. nov. female holotype <bold>D</bold> pygidium <bold>E</bold> sixth ventrite <bold>F, G</bold> female reproductive organ <bold>H</bold> antenna. Abbreviations: <bold><abbrev xmlns:xlink="http://www.w3.org/1999/xlink" xlink:title="bursa copulatrix" id="ABBRID0EZ5BI" xlink:type="simple">bc</abbrev></bold> bursa copulatrix <bold><abbrev xmlns:xlink="http://www.w3.org/1999/xlink" xlink:title="common oviduct i.e. median oviduct" id="ABBRID0E55BI" xlink:type="simple">cov</abbrev></bold> common oviduct <bold><abbrev xmlns:xlink="http://www.w3.org/1999/xlink" xlink:title="ovipositor" id="ABBRID0ED6BI" xlink:type="simple">ovp</abbrev></bold> ovipositor <bold><abbrev xmlns:xlink="http://www.w3.org/1999/xlink" xlink:title="proctigeral bacculi" id="ABBRID0EI6BI" xlink:type="simple">pgb</abbrev></bold> proctigeral bacculi <bold><abbrev xmlns:xlink="http://www.w3.org/1999/xlink" xlink:title="spermatheca" id="ABBRID0EN6BI" xlink:type="simple">sp</abbrev></bold> spermatheca <bold><abbrev xmlns:xlink="http://www.w3.org/1999/xlink" xlink:title="spermathecal gland" id="ABBRID0ES6BI" xlink:type="simple">spg</abbrev></bold> spermathecal gland <bold><abbrev xmlns:xlink="http://www.w3.org/1999/xlink" xlink:title="top tail of spermathecal gland" id="ABBRID0EX6BI" xlink:type="simple">spgtt</abbrev></bold> top tail of spermathecal gland <bold><abbrev xmlns:xlink="http://www.w3.org/1999/xlink" xlink:title="vagina" id="ABBRID0E36BI" xlink:type="simple">va</abbrev></bold> vagina <bold><abbrev xmlns:xlink="http://www.w3.org/1999/xlink" xlink:title="sixth ventrite" id="ABBRID0EBACI" xlink:type="simple">v6</abbrev></bold> sixth ventrite. Scale bars: 0.5mm (<bold>A–F, H</bold>).</p></caption><graphic xmlns:xlink="http://www.w3.org/1999/xlink" xlink:href="zookeys-979-099-g008.jpg" position="float" orientation="portrait" xlink:type="simple" id="oo_467724.jpg"><uri content-type="original_file" xlink:type="simple">https://binary.pensoft.net/fig/467724</uri></graphic></fig><fig id="F10" position="float" orientation="portrait"><object-id xmlns:xlink="http://www.w3.org/1999/xlink" content-type="doi" xlink:type="simple">10.3897/zookeys.979.53765.figure18</object-id><object-id xmlns:xlink="http://www.w3.org/1999/xlink" content-type="arpha" xlink:type="simple">1C8840CE-06D6-500E-AD43-6755D409E055</object-id><label>Figure 18.</label><caption><p><italic><tp:taxon-name><tp:taxon-name-part taxon-name-part-type="genus" reg="Gastrocentrum">Gastrocentrum</tp:taxon-name-part> <tp:taxon-name-part taxon-name-part-type="species" reg="zayuense">zayuense</tp:taxon-name-part></tp:taxon-name></italic> sp. nov. paratypes, female reproductive organs of different specimens showing morphological variations. <bold>A</bold> female reproductive organ <bold>B</bold> pygidium <bold>C</bold> sixth ventrite <bold>D</bold> spermatheca <bold>E–J</bold> drawings of bursa copulatrix, spermatheca and spermathecal gland of six females. Abbreviations: <bold><abbrev xmlns:xlink="http://www.w3.org/1999/xlink" xlink:title="bursa copulatrix" id="ABBRID0E3UCI" xlink:type="simple">bc</abbrev></bold> bursa copulatrix <bold><abbrev xmlns:xlink="http://www.w3.org/1999/xlink" xlink:title="common oviduct i.e. median oviduct" id="ABBRID0EBVCI" xlink:type="simple">cov</abbrev></bold> common oviduct d distal part of spermathecal capsule <bold><abbrev xmlns:xlink="http://www.w3.org/1999/xlink" xlink:title="ovipositor" id="ABBRID0EGVCI" xlink:type="simple">ovp</abbrev></bold> ovipositor <abbrev xmlns:xlink="http://www.w3.org/1999/xlink" xlink:title="spermatheca" id="ABBRID0EKVCI" xlink:type="simple">sp</abbrev> spermatheca <bold><abbrev xmlns:xlink="http://www.w3.org/1999/xlink" xlink:title="spermathecal gland" id="ABBRID0EPVCI" xlink:type="simple">spg</abbrev></bold> spermathecal gland <bold><abbrev xmlns:xlink="http://www.w3.org/1999/xlink" xlink:title="top tail of spermathecal gland" id="ABBRID0EUVCI" xlink:type="simple">spgtt</abbrev></bold> top tail of spermathecal gland <bold><abbrev xmlns:xlink="http://www.w3.org/1999/xlink" xlink:title="lateral tail of spermathecal gland" id="ABBRID0EZVCI" xlink:type="simple">spglt</abbrev></bold> lateral tail of spermathecal gland <bold><abbrev xmlns:xlink="http://www.w3.org/1999/xlink" xlink:title="vagina" id="ABBRID0E5VCI" xlink:type="simple">va</abbrev></bold> vagina.</p></caption><graphic xmlns:xlink="http://www.w3.org/1999/xlink" xlink:href="zookeys-979-099-g010.jpg" position="float" orientation="portrait" xlink:type="simple" id="oo_467726.jpg"><uri content-type="original_file" xlink:type="simple">https://binary.pensoft.net/fig/467726</uri></graphic></fig><fig id="F13" position="float" orientation="portrait"><object-id xmlns:xlink="http://www.w3.org/1999/xlink" content-type="doi" xlink:type="simple">10.3897/zookeys.979.53765.figure22</object-id><object-id xmlns:xlink="http://www.w3.org/1999/xlink" content-type="arpha" xlink:type="simple">057C0AC3-BE01-53D6-B305-AC27DC1F12CE</object-id><label>Figure 22.</label><caption><p><bold>A, B</bold><italic><tp:taxon-name><tp:taxon-name-part taxon-name-part-type="genus" reg="Isocymatodera">Isocymatodera</tp:taxon-name-part> <tp:taxon-name-part taxon-name-part-type="species" reg="atricolor">atricolor</tp:taxon-name-part></tp:taxon-name></italic>. <bold>C, D</bold><italic><tp:taxon-name><tp:taxon-name-part taxon-name-part-type="genus" reg="Isocymatodera">I.</tp:taxon-name-part> <tp:taxon-name-part taxon-name-part-type="species" reg="kolbei">kolbei</tp:taxon-name-part></tp:taxon-name></italic>. <bold>E</bold><italic><tp:taxon-name><tp:taxon-name-part taxon-name-part-type="genus" reg="Gastrocentrum">Gastrocentrum</tp:taxon-name-part> <tp:taxon-name-part taxon-name-part-type="species" reg="gaoligongense">gaoligongense</tp:taxon-name-part></tp:taxon-name></italic>. Abbreviations: <bold><abbrev xmlns:xlink="http://www.w3.org/1999/xlink" xlink:title="common oviduct i.e. median oviduct" id="ABBRID0EWWDI" xlink:type="simple">cov</abbrev></bold> common oviduct <bold><abbrev xmlns:xlink="http://www.w3.org/1999/xlink" xlink:title="ovipositor" id="ABBRID0E2WDI" xlink:type="simple">ovp</abbrev></bold> ovipositor <bold><abbrev xmlns:xlink="http://www.w3.org/1999/xlink" xlink:title="spermatheca" id="ABBRID0EAXDI" xlink:type="simple">sp</abbrev></bold> spermatheca <bold><abbrev xmlns:xlink="http://www.w3.org/1999/xlink" xlink:title="spermathecal gland" id="ABBRID0EFXDI" xlink:type="simple">spg</abbrev></bold> spermathecal gland <bold><abbrev xmlns:xlink="http://www.w3.org/1999/xlink" xlink:title="top tail of spermathecal gland" id="ABBRID0EKXDI" xlink:type="simple">spgtt</abbrev></bold> top tail of spermathecal gland <bold><abbrev xmlns:xlink="http://www.w3.org/1999/xlink" xlink:title="lateral tail of spermathecal gland" id="ABBRID0EPXDI" xlink:type="simple">spglt</abbrev></bold> lateral tail of spermathecal gland <bold><abbrev xmlns:xlink="http://www.w3.org/1999/xlink" xlink:title="vagina" id="ABBRID0EUXDI" xlink:type="simple">va</abbrev></bold> vagina <bold><abbrev xmlns:xlink="http://www.w3.org/1999/xlink" xlink:title="vaginal sclerite" id="ABBRID0EZXDI" xlink:type="simple">vs</abbrev></bold> vaginal sclerite. Scale bar: 1 mm.</p></caption><graphic xmlns:xlink="http://www.w3.org/1999/xlink" xlink:href="zookeys-979-099-g013.jpg" position="float" orientation="portrait" xlink:type="simple" id="oo_467729.jpg"><uri content-type="original_file" xlink:type="simple">https://binary.pensoft.net/fig/467729</uri></graphic></fig><fig id="F16" position="float" orientation="portrait"><object-id xmlns:xlink="http://www.w3.org/1999/xlink" content-type="doi" xlink:type="simple">10.3897/zookeys.979.53765.figure25</object-id><object-id xmlns:xlink="http://www.w3.org/1999/xlink" content-type="arpha" xlink:type="simple">A477D64F-705C-55C9-914C-5189D33E7E20</object-id><label>Figure 25.</label><caption><p>Geographical distribution map of the genus <italic><tp:taxon-name><tp:taxon-name-part taxon-name-part-type="genus" reg="Gastrocentrum">Gastrocentrum</tp:taxon-name-part></tp:taxon-name></italic>.</p></caption><graphic xmlns:xlink="http://www.w3.org/1999/xlink" xlink:href="zookeys-979-099-g016.jpg" position="float" orientation="portrait" xlink:type="simple" id="oo_467732.jpg"><uri content-type="original_file" xlink:type="simple">https://binary.pensoft.net/fig/467732</uri></graphic></fig></tp:treatment-sec><ref-list><ref id="B9"><mixed-citation xmlns:xlink="http://www.w3.org/1999/xlink" xlink:type="simple"><person-group><name name-style="western"><surname>Gerstmeier</surname><given-names>R</given-names></name></person-group> (<year>2005</year>) <article-title>A new species of <italic><tp:taxon-name><tp:taxon-name-part taxon-name-part-type="genus">Gastrocentrum</tp:taxon-name-part></tp:taxon-name></italic> Gorham, 1876, from Malaysia (<tp:taxon-name><tp:taxon-name-part taxon-name-part-type="order">Coleoptera</tp:taxon-name-part></tp:taxon-name>: <tp:taxon-name><tp:taxon-name-part taxon-name-part-type="family">Cleridae</tp:taxon-name-part></tp:taxon-name>, <tp:taxon-name><tp:taxon-name-part taxon-name-part-type="subfamily">Tillinae</tp:taxon-name-part></tp:taxon-name>).</article-title><source>Entomologische Zeitschrift</source><volume>115</volume>(<issue>2</issue>): <fpage>55</fpage>–<lpage>56</lpage>.</mixed-citation></ref><ref id="B10"><mixed-citation xmlns:xlink="http://www.w3.org/1999/xlink" xlink:type="simple"><person-group><name name-style="western"><surname>Gerstmeier</surname><given-names>R</given-names></name><name name-style="western"><surname>Weiss</surname><given-names>I</given-names></name></person-group> (<year>2009</year>) <article-title>Revision of the Genera <italic><tp:taxon-name><tp:taxon-name-part taxon-name-part-type="genus">Diplocladus</tp:taxon-name-part></tp:taxon-name></italic> Fairmaire and <italic><tp:taxon-name><tp:taxon-name-part taxon-name-part-type="genus">Strotocera</tp:taxon-name-part></tp:taxon-name></italic> Schenkling (<tp:taxon-name><tp:taxon-name-part taxon-name-part-type="order">Coleoptera</tp:taxon-name-part></tp:taxon-name>: <tp:taxon-name><tp:taxon-name-part taxon-name-part-type="family">Cleridae</tp:taxon-name-part></tp:taxon-name>, <tp:taxon-name><tp:taxon-name-part taxon-name-part-type="subfamily">Tillinae</tp:taxon-name-part></tp:taxon-name>).</article-title><source>Zootaxa</source><volume>2242</volume>: <fpage>1</fpage>–<lpage>54</lpage>. <ext-link xlink:type="simple" ext-link-type="doi" xlink:href="10.11646/zootaxa.2242.1.1">https://doi.org/10.11646/zootaxa.2242.1.1</ext-link></mixed-citation></ref></ref-list></tp:taxon-treatment>
