# Supplementary material for: Taxonomy and phylogeny of the genus Gastrocentrum Gorham (Coleoptera, Cleridae, Tillinae), with the description of five new species
Source: Zookeys. 2020 Oct 27;979:99–132. doi: 10.3897/zookeys.979.53765 (PMC7609498; doi:10.3897/zookeys.979.53765)
Supplement: XML Treatment for Gastrocentrum unicolor [file zookeys.979.53765-treatment2.xml]

<!DOCTYPE tp:taxon-treatment
  PUBLIC "-//TaxonX//DTD Taxonomic Treatment Publishing DTD v0 20100105//EN" "tax-treatment-NSO.dtd">
<tp:taxon-treatment xmlns:tp="http://www.plazi.org/taxpub"><tp:treatment-meta><kwd-group><label>Taxon classification</label><kwd><named-content xmlns:xlink="http://www.w3.org/1999/xlink" content-type="kingdom">Animalia</named-content></kwd><kwd><named-content xmlns:xlink="http://www.w3.org/1999/xlink" content-type="order">Coleoptera</named-content></kwd><kwd><named-content xmlns:xlink="http://www.w3.org/1999/xlink" content-type="family">Cleridae</named-content></kwd></kwd-group><mixed-citation publication-type="journal"><person-group><name><surname>Yang</surname><given-names>Ganyan</given-names></name><name><surname>Yang</surname><given-names>Xingke</given-names></name><name><surname>Shi</surname><given-names>Hongliang</given-names></name></person-group><article-title>Taxonomy and phylogeny of the genus <italic><tp:taxon-name><tp:taxon-name-part taxon-name-part-type="genus" reg="Gastrocentrum">Gastrocentrum</tp:taxon-name-part></tp:taxon-name></italic> Gorham (<tp:taxon-name><tp:taxon-name-part taxon-name-part-type="order">Coleoptera</tp:taxon-name-part></tp:taxon-name>, <tp:taxon-name><tp:taxon-name-part taxon-name-part-type="family">Cleridae</tp:taxon-name-part></tp:taxon-name>, <tp:taxon-name><tp:taxon-name-part taxon-name-part-type="subfamily">Tillinae</tp:taxon-name-part></tp:taxon-name>), with the description of five new species</article-title><source>Zookeys</source><day>27</day><month>10</month><year>2020</year><volume>979</volume><fpage>99</fpage><lpage>132</lpage><pub-id pub-id-type="doi">10.3897/zookeys.979.53765</pub-id></mixed-citation></tp:treatment-meta><tp:nomenclature><tp:taxon-name><object-id xmlns:xlink="http://www.w3.org/1999/xlink" content-type="arpha" xlink:type="simple">2271B5D0-3455-58CC-80A8-CD810C88BC2E</object-id>
              <tp:taxon-name-part taxon-name-part-type="genus" reg="Gastrocentrum">Gastrocentrum</tp:taxon-name-part>
              <tp:taxon-name-part taxon-name-part-type="species" reg="unicolor">unicolor</tp:taxon-name-part>
            </tp:taxon-name><tp:taxon-authority>(White, 1849)</tp:taxon-authority><xref ref-type="fig" rid="F1">Figures 3</xref><xref ref-type="fig" rid="F3">, 11</xref><xref ref-type="fig" rid="F4">, 12</xref><xref ref-type="fig" rid="F16">, 25</xref><tp:nomenclature-citation-list><tp:nomenclature-citation><tp:taxon-name>
                  <tp:taxon-name-part taxon-name-part-type="genus" reg="Notoxus">Notoxus</tp:taxon-name-part> <tp:taxon-name-part taxon-name-part-type="species" reg="unicolor">unicolor</tp:taxon-name-part></tp:taxon-name><comment>White, 1849: 56 (type locality: “India”); Gahan, 1910: 61 (<tp:taxon-name><tp:taxon-name-part taxon-name-part-type="genus" reg="Gastrocentrum">Gastrocentrum</tp:taxon-name-part></tp:taxon-name>); Schenkling, 1912: 323 (Taiwan); Chapin, 1924: 179, pl. 1, f. 4 (Philippines); Corporaal, 1950: 55 (catalogue); Mawdsley, 1999: 270 (Sri Lanka).</comment></tp:nomenclature-citation><tp:nomenclature-citation><tp:taxon-name>
                  <tp:taxon-name-part taxon-name-part-type="genus" reg="Gastrocentrum">Gastrocentrum</tp:taxon-name-part> <tp:taxon-name-part taxon-name-part-type="species" reg="pauper">pauper</tp:taxon-name-part></tp:taxon-name><comment>Gorham, 1876: 63 (type locality: “Luzon, Philippines”); Schenkling, 1903 (Dindigul, S. India); Gahan, 1910: 61 (synonymized with <tp:taxon-name><tp:taxon-name-part taxon-name-part-type="genus" reg="Gastrocentrum">G.</tp:taxon-name-part> <tp:taxon-name-part taxon-name-part-type="species" reg="unicolor">unicolor</tp:taxon-name-part></tp:taxon-name> White).</comment></tp:nomenclature-citation></tp:nomenclature-citation-list></tp:nomenclature><tp:treatment-sec sec-type="Type specimens examined."><title>Type specimens examined.</title><p><bold>Lectotype of <italic><tp:taxon-name><tp:taxon-name-part taxon-name-part-type="genus" reg="Gastrocentrum">G.</tp:taxon-name-part> <tp:taxon-name-part taxon-name-part-type="species" reg="pauper">pauper</tp:taxon-name-part></tp:taxon-name></italic></bold> designated herein (Fig. <xref ref-type="fig" rid="F1">3</xref>): “Gorham Type / Phillipine Isles, Luzon, Semper / <tp:taxon-name><tp:taxon-name-part taxon-name-part-type="genus" reg="Gastrocentrum">Gastrocentrum</tp:taxon-name-part> <tp:taxon-name-part taxon-name-part-type="species" reg="pauper">pauper</tp:taxon-name-part></tp:taxon-name> Gorh. [hw. by Gorham] / Museum Paris, Coll. Gorham, 1914” (<abbrev xmlns:xlink="http://www.w3.org/1999/xlink" content-type="institution" xlink:title="Muséum national d’Histoire naturelle, Paris, France" id="ABBRID0E6WBG" xlink:type="simple">MNHN</abbrev>, male, dissected); <bold>Paralectotype of <italic><tp:taxon-name><tp:taxon-name-part taxon-name-part-type="genus" reg="Gastrocentrum">G.</tp:taxon-name-part> <tp:taxon-name-part taxon-name-part-type="species" reg="pauper">pauper</tp:taxon-name-part></tp:taxon-name></italic></bold>: “Gorham Type / Camiguin de Luzon / <tp:taxon-name><tp:taxon-name-part taxon-name-part-type="genus" reg="Gastrocentrum">Gastrocentrum</tp:taxon-name-part></tp:taxon-name> genus novum, <tp:taxon-name><tp:taxon-name-part taxon-name-part-type="genus" reg="Gastrocentrum">G.</tp:taxon-name-part> <tp:taxon-name-part taxon-name-part-type="species" reg="pauper">pauper</tp:taxon-name-part></tp:taxon-name> Gorh. [hw. by Gorham] / Museum Paris, Coll. Gorham, 1914” (<abbrev xmlns:xlink="http://www.w3.org/1999/xlink" content-type="institution" xlink:title="Muséum national d’Histoire naturelle, Paris, France" id="ABBRID0EBYBG" xlink:type="simple">MNHN</abbrev>, 1 female, dissected).</p></tp:treatment-sec><tp:treatment-sec sec-type="material" id="SECID0EGYBG"><title>Other specimens examined.</title><p><bold>China: Taiwan</bold>: 1994-VII-30, Taiwan, Taoyuan County, Fuxing Township, Shang Baling, 1200 m (<abbrev xmlns:xlink="http://www.w3.org/1999/xlink" xlink:title="Collection of Chen Changchin, Taiwan, China" id="ABBRID0EOYBG" xlink:type="simple">CCCC</abbrev>, 1 male, dissected); 2005-IX-4, Taiwan, Taidung County, Beinan Township, Lijia Forest Trail, 1300 m, W-I. Chou leg. (<abbrev xmlns:xlink="http://www.w3.org/1999/xlink" xlink:title="Collection of Chen Changchin, Taiwan, China" id="ABBRID0ESYBG" xlink:type="simple">CCCC</abbrev>, 1 male, dissected); 11-IX-1996, Taiwan, Pingtung County, Kenting National Park, W. I. Chou leg. (<abbrev xmlns:xlink="http://www.w3.org/1999/xlink" xlink:title="Collection of Chen Changchin, Taiwan, China" id="ABBRID0EWYBG" xlink:type="simple">CCCC</abbrev>, 1 male, dissected); Taiwan, Formosa, IV, <tp:taxon-name><tp:taxon-name-part taxon-name-part-type="genus" reg="Gastrocentrum">Gastrocentrum</tp:taxon-name-part> <tp:taxon-name-part taxon-name-part-type="species" reg="unicolor">unicolor</tp:taxon-name-part></tp:taxon-name> White (<tp:taxon-name><tp:taxon-name-part taxon-name-part-type="genus" reg="Gastrocentrum"/><tp:taxon-name-part taxon-name-part-type="species" reg="pauper">pauper</tp:taxon-name-part></tp:taxon-name> Gorh.), Museum Paris Coll. M. Pic (<abbrev xmlns:xlink="http://www.w3.org/1999/xlink" content-type="institution" xlink:title="Muséum national d’Histoire naturelle, Paris, France" id="ABBRID0ENZBG" xlink:type="simple">MNHN</abbrev>, 1 female); <bold>Hainan</bold>: Hainan, Wuzhi Mountain, 2011.IX.20, BI Wenxuan (<abbrev xmlns:xlink="http://www.w3.org/1999/xlink" content-type="institution" xlink:title="Collection of BI Wenxuan, Shanghai, China" id="ABBRID0EUZBG" xlink:type="simple">CBWX</abbrev>, 1 female, dissected); Hainan Prov., Baisha, Nankai Town, on vegetation or ground, <named-content xmlns:xlink="http://www.w3.org/1999/xlink" content-type="dwc:verbatimCoordinates" xlink:type="simple"><named-content content-type="geo-json" specific-use="{&#34;type&#34;:&#34;Point&#34;,&#34;coordinates&#34;:[109.295600,18.974100]}" id="NCID0E3ZBG" xlink:type="simple">18.9741°N, 109.2956°E</named-content></named-content>, 790 m, 2010.4.13 D, Lin Meiying coll. (<named-content xmlns:xlink="http://www.w3.org/1999/xlink" content-type="dwc:institutional_code" xlink:type="simple">IZAS</named-content>, 1 female, dissected). <bold>Vietnam</bold>: “Museum Paris, Tonkin N., Env. d’Ha-giang, Lieut. Col. Bonifacy 1913” (MNNH, 1 female, dissected). <bold>Laos</bold>: “Laos-NE, Houa Phan prov., 20°13'09–19"N 103°59'54"-104°00'03"E, 1480–1550 m, PHOU PANE Mt., 1.-16.vi.2009, Zdeněk Kraus leg./<named-content xmlns:xlink="http://www.w3.org/1999/xlink" content-type="dwc:institutional_code" xlink:type="simple">NHMB</named-content> Basel, <named-content xmlns:xlink="http://www.w3.org/1999/xlink" content-type="dwc:institutional_code" xlink:type="simple">NMPC</named-content> Prague, Laos 2009 Expedition: M. Brancucci, M. Geiser, Z. Kraus, D. Hauck, V. Kuban” (<named-content xmlns:xlink="http://www.w3.org/1999/xlink" content-type="dwc:institutional_code" xlink:type="simple">NHMB</named-content>, 1 female, dissected). <bold>Thailand</bold>: N. Thailand, Meo Village, near Chiang Mai, V.1998 (<abbrev xmlns:xlink="http://www.w3.org/1999/xlink" content-type="institution" xlink:title="Roland Gerstmeier Collection, Munich" id="ABBRID0E21BG" xlink:type="simple">RGCM</abbrev>, 1 ex.); Thailand, Corat, 26.III.1988 (<abbrev xmlns:xlink="http://www.w3.org/1999/xlink" content-type="institution" xlink:title="Roland Gerstmeier Collection, Munich" id="ABBRID0EA2BG" xlink:type="simple">RGCM</abbrev>, 1 ex.); Thailand, Chiangmai, Doi Pui, 12.VI.1985 (<abbrev xmlns:xlink="http://www.w3.org/1999/xlink" content-type="institution" xlink:title="Roland Gerstmeier Collection, Munich" id="ABBRID0EF2BG" xlink:type="simple">RGCM</abbrev>, 1 ex.). <bold>Malaysia: Peninsular Malaysia</bold>: Bukit Kutu, Selangor, April 1915, 3457 / ex. Coll. Zoologisch Museum Amsterdam (<abbrev xmlns:xlink="http://www.w3.org/1999/xlink" content-type="institution" xlink:title="Muséum national d’Histoire naturelle, Paris, France" id="ABBRID0EM2BG" xlink:type="simple">MNHN</abbrev>, 1 male, dissected); Malaysia, Pahang, Cameron Highlands, Tanah Rata vill. env., Gunung Jasar [Mt]; 1470–1705m, 04°28.4–7'N, 101°21.6–22.1'E, Jiří Hájek leg., 18.iv–10.v.2009 (<named-content xmlns:xlink="http://www.w3.org/1999/xlink" content-type="dwc:institutional_code" xlink:type="simple">NMPC</named-content>, 1 female, dissected); <bold>East Malaysia</bold>: Elopura, N.-E. Borneo, W. B. Pryer. / Museum Paris ex Coll. R. Oberthur (<abbrev xmlns:xlink="http://www.w3.org/1999/xlink" content-type="institution" xlink:title="Muséum national d’Histoire naturelle, Paris, France" id="ABBRID0EY2BG" xlink:type="simple">MNHN</abbrev>, 2 males 1 female, dissected); Borneo, Sabah, Keningau district, Jungle Girl Camp. <named-content xmlns:xlink="http://www.w3.org/1999/xlink" content-type="dwc:verbatimCoordinates" xlink:type="simple"><named-content content-type="geo-json" specific-use="{&#34;type&#34;:&#34;Point&#34;,&#34;coordinates&#34;:[116.451200,5.443000]}" id="NCID0EA3BG" xlink:type="simple">5.4430°N, 116.4512°E</named-content></named-content>; 1182 m; Shi H. L. &amp; Liu Y. lgt. light trap, night, 2016.IV.25 (2 ex.), 2016.IV.29 (3 ex.), 2016.IV.30 (1 ex.), 2016.V.1 (1 ex.), 2016.V.2 (3 ex.) (<named-content xmlns:xlink="http://www.w3.org/1999/xlink" content-type="dwc:institutional_code" xlink:type="simple">FBFU</named-content>). <bold>Indonesia</bold>: W. Celebes, G. Rangkoenau, J. P. Ch. Kalis, 900 ‘. 1937 (<abbrev xmlns:xlink="http://www.w3.org/1999/xlink" content-type="institution" xlink:title="Muséum national d’Histoire naturelle, Paris, France" id="ABBRID0EM3BG" xlink:type="simple">MNHN</abbrev>, 5 males, 4 females in total, of which 3 males, 4 females dissected); W. Celebes, Loda, Paloe, J.P. Ch. Kalis, 4000 ‘. 1937 (<abbrev xmlns:xlink="http://www.w3.org/1999/xlink" content-type="institution" xlink:title="Muséum national d’Histoire naturelle, Paris, France" id="ABBRID0ER3BG" xlink:type="simple">MNHN</abbrev>, 1 male, dissected); W. Celebes, Sjdaonta Paloe, J. P. Ch. Kalis, 4500’. 1937 (<abbrev xmlns:xlink="http://www.w3.org/1999/xlink" content-type="institution" xlink:title="Muséum national d’Histoire naturelle, Paris, France" id="ABBRID0EW3BG" xlink:type="simple">MNHN</abbrev>, 1 male, dissected); Bonthain, Celebes 8. ‘38 (<abbrev xmlns:xlink="http://www.w3.org/1999/xlink" content-type="institution" xlink:title="Muséum national d’Histoire naturelle, Paris, France" id="ABBRID0E23BG" xlink:type="simple">MNHN</abbrev>, 1 male, dissected).</p></tp:treatment-sec><tp:treatment-sec sec-type="diagnosis" id="SECID0EA4BG"><title>Diagnosis.</title><p>This species has the broadest distribution range in this genus. It is different from <italic><tp:taxon-name><tp:taxon-name-part taxon-name-part-type="genus" reg="Gastrocentrum">G.</tp:taxon-name-part> <tp:taxon-name-part taxon-name-part-type="species" reg="magnum">magnum</tp:taxon-name-part></tp:taxon-name></italic> sp. nov., <italic><tp:taxon-name><tp:taxon-name-part taxon-name-part-type="genus" reg="Gastrocentrum">G.</tp:taxon-name-part> <tp:taxon-name-part taxon-name-part-type="species" reg="dux">dux</tp:taxon-name-part></tp:taxon-name></italic> sp. nov. and <italic><tp:taxon-name><tp:taxon-name-part taxon-name-part-type="genus" reg="Gastrocentrum">G.</tp:taxon-name-part> <tp:taxon-name-part taxon-name-part-type="species" reg="regulare">regulare</tp:taxon-name-part></tp:taxon-name></italic> sp. nov. in antennae broadly extended laterally from 8<sup>th</sup> antennomere onwards (Fig. <xref ref-type="fig" rid="F3">11I</xref>); different from <italic><tp:taxon-name><tp:taxon-name-part taxon-name-part-type="genus" reg="Gastrocentrum">G.</tp:taxon-name-part> <tp:taxon-name-part taxon-name-part-type="species" reg="xiaodongi">xiaodongi</tp:taxon-name-part></tp:taxon-name></italic> sp. nov., <italic><tp:taxon-name><tp:taxon-name-part taxon-name-part-type="genus" reg="Gastrocentrum">G.</tp:taxon-name-part> <tp:taxon-name-part taxon-name-part-type="species" reg="zayuense">zayuense</tp:taxon-name-part></tp:taxon-name></italic> sp. nov., and <italic><tp:taxon-name><tp:taxon-name-part taxon-name-part-type="genus" reg="Gastrocentrum">G.</tp:taxon-name-part> <tp:taxon-name-part taxon-name-part-type="species" reg="gaoligongense">gaoligongense</tp:taxon-name-part></tp:taxon-name></italic> sp. nov. in having <abbrev xmlns:xlink="http://www.w3.org/1999/xlink" xlink:title="accessory asetiferous punctation" id="ABBRID0EHAAI" xlink:type="simple">AAP</abbrev> on interspaces between elytral 1<sup>st</sup>–2<sup>nd</sup>, 3<sup>rd</sup>–4<sup>th</sup>, and 5<sup>th</sup>–6<sup>th</sup><abbrev xmlns:xlink="http://www.w3.org/1999/xlink" xlink:title="primary asetiferous punctation" id="ABBRID0EXAAI" xlink:type="simple">PAP</abbrev> rows.</p><fig id="F3" position="float" orientation="portrait"><object-id xmlns:xlink="http://www.w3.org/1999/xlink" content-type="doi" xlink:type="simple">10.3897/zookeys.979.53765.figure11</object-id><object-id xmlns:xlink="http://www.w3.org/1999/xlink" content-type="arpha" xlink:type="simple">5F82887E-0714-571A-939A-B62E15FAA15A</object-id><label>Figure 11.</label><caption><p><italic><tp:taxon-name><tp:taxon-name-part taxon-name-part-type="genus" reg="Gastrocentrum">Gastrocentrum</tp:taxon-name-part> <tp:taxon-name-part taxon-name-part-type="species" reg="unicolor">unicolor</tp:taxon-name-part></tp:taxon-name></italic>. <bold>A–F</bold> Lectotype of <italic><tp:taxon-name><tp:taxon-name-part taxon-name-part-type="genus" reg="Gastrocentrum">G.</tp:taxon-name-part> <tp:taxon-name-part taxon-name-part-type="species" reg="pauper">pauper</tp:taxon-name-part></tp:taxon-name></italic>. <bold>A</bold> aedeagus in dorsal view <bold>B</bold> aedeagus in ventral view <bold>C</bold> aedeagus in lateral view <bold>D</bold> spicular fork <bold>E</bold> pygidium <bold>F</bold> sixth ventrite. <bold>G, H</bold> specimen from Sulawesi. <bold>G</bold> sixth ventrite <bold>H</bold> phallus enveloped by connecting membrane, ventral view <bold>h</bold> apex of tegmen, ventral view <bold>I</bold> antenna. Abbreviations: <bold><abbrev xmlns:xlink="http://www.w3.org/1999/xlink" xlink:title="interphallic plate" id="ABBRID0ESCAI" xlink:type="simple">ipp</abbrev></bold> interphallic plate. Scale bar: 1 mm.</p></caption><graphic xmlns:xlink="http://www.w3.org/1999/xlink" xlink:href="zookeys-979-099-g003.jpg" position="float" orientation="portrait" xlink:type="simple" id="oo_467719.jpg"><uri content-type="original_file" xlink:type="simple">https://binary.pensoft.net/fig/467719</uri></graphic></fig></tp:treatment-sec><tp:treatment-sec sec-type="redescription" id="SECID0E2CAI"><title>Redescription</title><p>(based on type specimens of <italic><tp:taxon-name><tp:taxon-name-part taxon-name-part-type="genus" reg="Gastrocentrum">G.</tp:taxon-name-part> <tp:taxon-name-part taxon-name-part-type="species" reg="pauper">pauper</tp:taxon-name-part></tp:taxon-name></italic> and other specimens from SE Asia only). <bold><italic>General appearance</italic></bold>: length 9–16 mm, oblong, robust, uniformly dark brown. <bold><italic>Head</italic></bold>: including eyes feebly broader than pronotum; eyes moderately large, distance between eyes faintly larger than the transverse diameter of eye; gular suture parallel; antennae expanded laterally from 8<sup>th</sup> antennomere onwards (Fig. <xref ref-type="fig" rid="F3">11I</xref>); vertex and frons densely punctate, postgenae rugose. <bold><italic>Pronotum</italic></bold>: oblong, length/width ratio ca. 1.4, constricted posteriorly; surface densely punctate, faintly rugose, clothed with long, yellow hairs. <bold><italic>Elytra</italic></bold>: oblong, sides subparallel, length/width ratio ca. 2.3, vested with dense light yellow or off-white setae; wedge-shaped protuberance present on inner surface (Fig. <xref ref-type="fig" rid="F12">20A, B</xref>); asetiferous punctations arranged in more than ten rows, <abbrev xmlns:xlink="http://www.w3.org/1999/xlink" xlink:title="primary asetiferous punctation" id="ABBRID0ECEAI" xlink:type="simple">PAP</abbrev> in ten rows, <abbrev xmlns:xlink="http://www.w3.org/1999/xlink" xlink:title="accessory asetiferous punctation" id="ABBRID0EGEAI" xlink:type="simple">AAP</abbrev> on interspaces between 1<sup>st</sup>-2<sup>nd</sup>, 3<sup>rd</sup>-4<sup>th</sup>, and 5<sup>th</sup>-6<sup>th</sup><abbrev xmlns:xlink="http://www.w3.org/1999/xlink" xlink:title="primary asetiferous punctation" id="ABBRID0EWEAI" xlink:type="simple">PAP</abbrev> rows, <abbrev xmlns:xlink="http://www.w3.org/1999/xlink" xlink:title="accessory asetiferous punctation" id="ABBRID0E1EAI" xlink:type="simple">AAP</abbrev> setting in two rows on each interspace; <abbrev xmlns:xlink="http://www.w3.org/1999/xlink" xlink:title="accessory asetiferous punctation" id="ABBRID0E5EAI" xlink:type="simple">AAP</abbrev> almost same size as <abbrev xmlns:xlink="http://www.w3.org/1999/xlink" xlink:title="primary asetiferous punctation" id="ABBRID0ECFAI" xlink:type="simple">PAP</abbrev>; interspace between 2<sup>nd</sup>-3<sup>rd</sup><abbrev xmlns:xlink="http://www.w3.org/1999/xlink" xlink:title="primary asetiferous punctation" id="ABBRID0EKFAI" xlink:type="simple">PAP</abbrev> rows much wider than punctation diameter; both <abbrev xmlns:xlink="http://www.w3.org/1999/xlink" xlink:title="primary asetiferous punctation" id="ABBRID0EOFAI" xlink:type="simple">PAP</abbrev> and <abbrev xmlns:xlink="http://www.w3.org/1999/xlink" xlink:title="accessory asetiferous punctation" id="ABBRID0ESFAI" xlink:type="simple">AAP</abbrev> beginning to decrease in size postmedially to apical third, and completely vanished at apical fourth to fifth. <bold><italic>Legs</italic></bold>: outer apex of protibia extending outwards and forming a blunt tooth. <bold><italic>Abdomen</italic></bold>: intercoxal process of the first ventrite conspicuously grooved longitudinally. <bold><italic>Male genitalia</italic></bold>: pygidium subquadrate, posterior margin rounded (Fig. <xref ref-type="fig" rid="F3">11E</xref>); sixth ventrite sub-triangular, ca. 2 × as broad as long, posterior margin more or less angulate, central membranous region pentagonal or subquadrate, extending from anterior margin to posterior margin (Fig. <xref ref-type="fig" rid="F3">11F, G</xref>); tegmen with phallobasic apodeme 0.6 time as long as phallobase (Fig. <xref ref-type="fig" rid="F3">11A–C</xref>); paramere apices simple, petty, unhooked (Fig. <xref ref-type="fig" rid="F3">11A, h</xref>); interphallic plate slightly shorter than half length of phallus (Fig. <xref ref-type="fig" rid="F3">11C, H</xref>, <abbrev xmlns:xlink="http://www.w3.org/1999/xlink" xlink:title="interphallic plate" id="ABBRID0ETGAI" xlink:type="simple">ipp</abbrev>); phallus apex usually knot-like, 2~3 × as long as wide (Fig. <xref ref-type="fig" rid="F3">11H</xref>). <bold><italic>Female reproductive organs</italic></bold>: pygidium slightly broader than long, posterior margin rounded (Fig. <xref ref-type="fig" rid="F4">12G</xref>); sixth ventrite 2.7 × broader than long, central membranous region elliptical, apical accessory membranous region petty (Fig. <xref ref-type="fig" rid="F4">12H</xref>); vagina swollen in well-preserved specimens, bursa copulatrix clearly defined (Fig. <xref ref-type="fig" rid="F4">12F</xref>), spermathecal gland with a top tail of medium length and two lateral tails that almost reduced (Fig. <xref ref-type="fig" rid="F4">12A–E</xref>); spermatheca boot-shaped in general (Fig. <xref ref-type="fig" rid="F4">12A, C–E</xref>).</p></tp:treatment-sec><tp:treatment-sec sec-type="variation" id="SECID0ESHAI"><title>Variation.</title><p>The tegmen apices of <italic><tp:taxon-name><tp:taxon-name-part taxon-name-part-type="genus" reg="Gastrocentrum">G.</tp:taxon-name-part> <tp:taxon-name-part taxon-name-part-type="species" reg="unicolor">unicolor</tp:taxon-name-part></tp:taxon-name></italic> are simple, unhooked, unspecialized (Fig. <xref ref-type="fig" rid="F3">11A</xref>). However, specimens from Sulawesi with tegmen apices slightly more prominent than those from other regions. Phallus apex is normally knot-like with the two phallic plates convergent at a point before the tip (Fig. <xref ref-type="fig" rid="F3">11H</xref>), but in the holotype of <italic><tp:taxon-name><tp:taxon-name-part taxon-name-part-type="genus" reg="Gastrocentrum">G.</tp:taxon-name-part> <tp:taxon-name-part taxon-name-part-type="species" reg="pauper">pauper</tp:taxon-name-part></tp:taxon-name></italic>, edges of the two phallic plates are almost parallel to the tip (Fig. <xref ref-type="fig" rid="F3">11B</xref>). The apical tip of phallus is longer than broad, with length/width ratio varied in a range of 2.0~3.0; usually teardrop-shaped with length/width ratio 2.0~2.5, but oblong in specimens from Sulawesi with length/width ratio approximate to 3.0 (Fig. <xref ref-type="fig" rid="F3">11H</xref>).</p><p>Both of the two female specimens examined from Hainan has spermatheca tubiform (Fig. <xref ref-type="fig" rid="F4">12B</xref>), which is different from those from other localities with spermatheca inflated distally (Fig. <xref ref-type="fig" rid="F4">12A, C, D</xref>). However, given its same external structure and lacking male specimens, we consider the specimens from Hainan as the same species with <italic><tp:taxon-name><tp:taxon-name-part taxon-name-part-type="genus" reg="Gastrocentrum">G.</tp:taxon-name-part> <tp:taxon-name-part taxon-name-part-type="species" reg="unicolor">unicolor</tp:taxon-name-part></tp:taxon-name></italic>.</p><fig id="F4" position="float" orientation="portrait"><object-id xmlns:xlink="http://www.w3.org/1999/xlink" content-type="doi" xlink:type="simple">10.3897/zookeys.979.53765.figure12</object-id><object-id xmlns:xlink="http://www.w3.org/1999/xlink" content-type="arpha" xlink:type="simple">6A21B975-E178-53AA-A264-8CB1A4B34361</object-id><label>Figure 12.</label><caption><p><italic><tp:taxon-name><tp:taxon-name-part taxon-name-part-type="genus" reg="Gastrocentrum">Gastrocentrum</tp:taxon-name-part> <tp:taxon-name-part taxon-name-part-type="species" reg="unicolor">unicolor</tp:taxon-name-part></tp:taxon-name></italic> female reproductive organs specimens from different localities. <bold>A</bold> from Laos <bold>B</bold> from Hainan <bold>C</bold> from Philippines, Lectotype of <italic><tp:taxon-name><tp:taxon-name-part taxon-name-part-type="genus" reg="Gastrocentrum">G.</tp:taxon-name-part> <tp:taxon-name-part taxon-name-part-type="species" reg="pauper">pauper</tp:taxon-name-part></tp:taxon-name></italic><bold>D</bold> from Borneo <bold>E</bold> from Sulawesi <bold>F</bold> from Borneo <bold>G</bold> pygidium <bold>H</bold> sixth ventrite. Abbreviations: <bold><abbrev xmlns:xlink="http://www.w3.org/1999/xlink" xlink:title="bursa copulatrix" id="ABBRID0ECLAI" xlink:type="simple">bc</abbrev></bold> bursa copulatrix <bold><abbrev xmlns:xlink="http://www.w3.org/1999/xlink" xlink:title="common oviduct i.e. median oviduct" id="ABBRID0EHLAI" xlink:type="simple">cov</abbrev></bold> common oviduct i.e. median oviduct <bold><abbrev xmlns:xlink="http://www.w3.org/1999/xlink" xlink:title="ovipositor" id="ABBRID0EMLAI" xlink:type="simple">ovp</abbrev></bold> ovipositor <bold><abbrev xmlns:xlink="http://www.w3.org/1999/xlink" xlink:title="spermatheca" id="ABBRID0ERLAI" xlink:type="simple">sp</abbrev></bold> spermatheca <bold><abbrev xmlns:xlink="http://www.w3.org/1999/xlink" xlink:title="spermathecal gland" id="ABBRID0EWLAI" xlink:type="simple">spg</abbrev></bold> spermathecal gland <bold><abbrev xmlns:xlink="http://www.w3.org/1999/xlink" xlink:title="top tail of spermathecal gland" id="ABBRID0E2LAI" xlink:type="simple">spgtt</abbrev></bold> top tail of spermathecal gland <bold><abbrev xmlns:xlink="http://www.w3.org/1999/xlink" xlink:title="lateral tail of spermathecal gland" id="ABBRID0EAMAI" xlink:type="simple">spglt</abbrev></bold> lateral tail of spermathecal gland <bold><abbrev xmlns:xlink="http://www.w3.org/1999/xlink" xlink:title="vagina" id="ABBRID0EFMAI" xlink:type="simple">va</abbrev></bold> vagina.</p></caption><graphic xmlns:xlink="http://www.w3.org/1999/xlink" xlink:href="zookeys-979-099-g004.jpg" position="float" orientation="portrait" xlink:type="simple" id="oo_467720.jpg"><uri content-type="original_file" xlink:type="simple">https://binary.pensoft.net/fig/467720</uri></graphic></fig></tp:treatment-sec><tp:treatment-sec sec-type="distribution" id="SECID0EOMAI"><title>Distribution.</title><p>This species is widespread, from Indian subcontinent to Indochinese Peninsula, south to Malay Archipelago, including the countries and regions: India, Sri Lanka, Philippines, China (Taiwan, Hainan), Vietnam, Laos, Thailand, Malaysia (Peninsular Malaysia, Sabah), Indonesia (Sulawesi).</p></tp:treatment-sec><tp:treatment-sec sec-type="discussion" id="SECID0ETMAI"><title>Discussion.</title><p><xref ref-type="bibr" rid="B6">Gahan (1910)</xref> proposed that <italic><tp:taxon-name><tp:taxon-name-part taxon-name-part-type="genus" reg="Gastrocentrum">G.</tp:taxon-name-part> <tp:taxon-name-part taxon-name-part-type="species" reg="pauper">pauper</tp:taxon-name-part></tp:taxon-name></italic> was a junior synonym of <italic><tp:taxon-name><tp:taxon-name-part taxon-name-part-type="genus" reg="Gastrocentrum">G.</tp:taxon-name-part> <tp:taxon-name-part taxon-name-part-type="species" reg="unicolor">unicolor</tp:taxon-name-part></tp:taxon-name></italic> without explanation, which treatment was afterward followed by <xref ref-type="bibr" rid="B20">Schenkling (1912)</xref>, <xref ref-type="bibr" rid="B3">Chapin (1924)</xref>, <xref ref-type="bibr" rid="B4">Corporaal (1950)</xref>, and temporarily by <xref ref-type="bibr" rid="B15">Mawdsley (1999)</xref> and the present paper. In our research, we have only examined specimens from SE Asia and determined they are identical with <italic><tp:taxon-name><tp:taxon-name-part taxon-name-part-type="genus" reg="Gastrocentrum">G.</tp:taxon-name-part> <tp:taxon-name-part taxon-name-part-type="species" reg="pauper">pauper</tp:taxon-name-part></tp:taxon-name></italic>. However, additional materials from India or Sri Lanka need to be compared with those from SE Asia thoroughly, which will lead to the confident assignment of the synonymy.</p></tp:treatment-sec><tp:treatment-sec><!--Section generated to contain objects referenced in tp:taxon-treatment.--><fig id="F1" position="float" orientation="portrait"><object-id xmlns:xlink="http://www.w3.org/1999/xlink" content-type="doi" xlink:type="simple">10.3897/zookeys.979.53765.figures1-9</object-id><object-id xmlns:xlink="http://www.w3.org/1999/xlink" content-type="arpha" xlink:type="simple">83FA1D89-9545-5AAF-8A3D-5C6045398583</object-id><label>Figures 1–9.</label><caption><p>Habitus. <bold>1</bold><italic><tp:taxon-name><tp:taxon-name-part taxon-name-part-type="genus" reg="Gastrocentrum">Gastrocentrum</tp:taxon-name-part> <tp:taxon-name-part taxon-name-part-type="species" reg="magnum">magnum</tp:taxon-name-part></tp:taxon-name></italic> sp. nov. Holotype <bold>2</bold><italic><tp:taxon-name><tp:taxon-name-part taxon-name-part-type="genus" reg="Gastrocentrum">G.</tp:taxon-name-part> <tp:taxon-name-part taxon-name-part-type="species" reg="dux">dux</tp:taxon-name-part></tp:taxon-name></italic> from Australia <bold>3</bold><italic><tp:taxon-name><tp:taxon-name-part taxon-name-part-type="genus" reg="Gastrocentrum">G.</tp:taxon-name-part> <tp:taxon-name-part taxon-name-part-type="species" reg="unicolor">unicolor</tp:taxon-name-part></tp:taxon-name></italic> (Lectotype of <italic><tp:taxon-name><tp:taxon-name-part taxon-name-part-type="genus" reg="Gastrocentrum">G.</tp:taxon-name-part> <tp:taxon-name-part taxon-name-part-type="species" reg="pauper">pauper</tp:taxon-name-part></tp:taxon-name></italic>) <bold>4</bold><italic><tp:taxon-name><tp:taxon-name-part taxon-name-part-type="genus" reg="Gastrocentrum">G.</tp:taxon-name-part> <tp:taxon-name-part taxon-name-part-type="species" reg="regulare">regulare</tp:taxon-name-part></tp:taxon-name></italic> sp. nov. Holotype <bold>5</bold><italic><tp:taxon-name><tp:taxon-name-part taxon-name-part-type="genus" reg="Gastrocentrum">G.</tp:taxon-name-part> <tp:taxon-name-part taxon-name-part-type="species" reg="xiaodongi">xiaodongi</tp:taxon-name-part></tp:taxon-name></italic> sp. nov. Holotype <bold>6</bold><italic><tp:taxon-name><tp:taxon-name-part taxon-name-part-type="genus" reg="Gastrocentrum">G.</tp:taxon-name-part> <tp:taxon-name-part taxon-name-part-type="species" reg="zayuense">zayuense</tp:taxon-name-part></tp:taxon-name></italic> sp. nov. Holotype <bold>7</bold><italic><tp:taxon-name><tp:taxon-name-part taxon-name-part-type="genus" reg="Gastrocentrum">G.</tp:taxon-name-part> <tp:taxon-name-part taxon-name-part-type="species" reg="gaoligongense">gaoligongense</tp:taxon-name-part></tp:taxon-name></italic> sp. nov. Holotype <bold>8</bold><italic><tp:taxon-name><tp:taxon-name-part taxon-name-part-type="genus" reg="Tillus">Tillus</tp:taxon-name-part> <tp:taxon-name-part taxon-name-part-type="species" reg="nitidus">nitidus</tp:taxon-name-part></tp:taxon-name></italic> comb. nov. Holotype <bold>9</bold><italic><tp:taxon-name><tp:taxon-name-part taxon-name-part-type="genus" reg="Isocymatodera">Isocymatodera</tp:taxon-name-part> <tp:taxon-name-part taxon-name-part-type="species" reg="atricolor">atricolor</tp:taxon-name-part></tp:taxon-name></italic> Syntype. Scale bars: 5mm (<bold>1, 2</bold>) 2mm (<bold>3–9</bold>).</p></caption><graphic xmlns:xlink="http://www.w3.org/1999/xlink" xlink:href="zookeys-979-099-g001.jpg" position="float" orientation="portrait" xlink:type="simple" id="oo_467717.jpg"><uri content-type="original_file" xlink:type="simple">https://binary.pensoft.net/fig/467717</uri></graphic></fig><fig id="F16" position="float" orientation="portrait"><object-id xmlns:xlink="http://www.w3.org/1999/xlink" content-type="doi" xlink:type="simple">10.3897/zookeys.979.53765.figure25</object-id><object-id xmlns:xlink="http://www.w3.org/1999/xlink" content-type="arpha" xlink:type="simple">A477D64F-705C-55C9-914C-5189D33E7E20</object-id><label>Figure 25.</label><caption><p>Geographical distribution map of the genus <italic><tp:taxon-name><tp:taxon-name-part taxon-name-part-type="genus" reg="Gastrocentrum">Gastrocentrum</tp:taxon-name-part></tp:taxon-name></italic>.</p></caption><graphic xmlns:xlink="http://www.w3.org/1999/xlink" xlink:href="zookeys-979-099-g016.jpg" position="float" orientation="portrait" xlink:type="simple" id="oo_467732.jpg"><uri content-type="original_file" xlink:type="simple">https://binary.pensoft.net/fig/467732</uri></graphic></fig><fig id="F12" position="float" orientation="portrait"><object-id xmlns:xlink="http://www.w3.org/1999/xlink" content-type="doi" xlink:type="simple">10.3897/zookeys.979.53765.figures20-21</object-id><object-id xmlns:xlink="http://www.w3.org/1999/xlink" content-type="arpha" xlink:type="simple">DE22125A-75FD-534A-B32F-E52F52EDB834</object-id><label>Figures 20–21.</label><caption><p><bold>20A, B</bold> wedge-shaped protuberance on inner surface of elytron with <italic><tp:taxon-name><tp:taxon-name-part taxon-name-part-type="genus" reg="Gastrocentrum">G.</tp:taxon-name-part> <tp:taxon-name-part taxon-name-part-type="species" reg="unicolor">unicolor</tp:taxon-name-part></tp:taxon-name></italic> as an example <bold>C, D</bold> abdomen of <italic><tp:taxon-name><tp:taxon-name-part taxon-name-part-type="genus" reg="Gastrocentrum">G.</tp:taxon-name-part> <tp:taxon-name-part taxon-name-part-type="species" reg="zayuense">zayuense</tp:taxon-name-part></tp:taxon-name></italic> in ventral and lateral view showing 1<sup>st</sup>–5<sup>th</sup> ventrites with short lateral ridges on each segments <bold>E</bold> intercoxal process of first ventrite of <italic><tp:taxon-name><tp:taxon-name-part taxon-name-part-type="genus" reg="Gastrocentrum">G.</tp:taxon-name-part> <tp:taxon-name-part taxon-name-part-type="species" reg="unicolor">unicolor</tp:taxon-name-part></tp:taxon-name></italic> showing the longitudinal groove <bold>F</bold> claws of <italic><tp:taxon-name><tp:taxon-name-part taxon-name-part-type="genus" reg="Isocymatodera">Isocymatodera</tp:taxon-name-part> <tp:taxon-name-part taxon-name-part-type="species" reg="atricolor">atricolor</tp:taxon-name-part></tp:taxon-name></italic>. <bold>21</bold> Female reproductive organs of <italic><tp:taxon-name><tp:taxon-name-part taxon-name-part-type="genus" reg="Gastrocentrum">G.</tp:taxon-name-part> <tp:taxon-name-part taxon-name-part-type="species" reg="zayuense">zayuense</tp:taxon-name-part></tp:taxon-name></italic> sp. nov. not stained and with the dark background, revealing the internal tissues. Abbreviations: <bold><abbrev xmlns:xlink="http://www.w3.org/1999/xlink" xlink:title="bursa copulatrix" id="ABBRID0E6BDI" xlink:type="simple">bc</abbrev></bold> bursa copulatrix <bold><abbrev xmlns:xlink="http://www.w3.org/1999/xlink" xlink:title="intercoxal process" id="ABBRID0EECDI" xlink:type="simple">ip</abbrev></bold> intercoxal process <bold><abbrev xmlns:xlink="http://www.w3.org/1999/xlink" xlink:title="microtrichia field" id="ABBRID0EJCDI" xlink:type="simple">mt</abbrev></bold> microtrichia field <bold><abbrev xmlns:xlink="http://www.w3.org/1999/xlink" xlink:title="less pigmented circles on abdominal segments" id="ABBRID0EOCDI" xlink:type="simple">pig</abbrev></bold> less pigmented circles on abdominal segments <bold><abbrev xmlns:xlink="http://www.w3.org/1999/xlink" xlink:title="short ridges on abdominal segments" id="ABBRID0ETCDI" xlink:type="simple">ridge</abbrev></bold> short ridges on abdominal segments <bold><abbrev xmlns:xlink="http://www.w3.org/1999/xlink" xlink:title="spermathecal capsule" id="ABBRID0EYCDI" xlink:type="simple">spc</abbrev></bold> spermathecal capsule <bold><abbrev xmlns:xlink="http://www.w3.org/1999/xlink" xlink:title="spermathecal duct" id="ABBRID0E4CDI" xlink:type="simple">spd</abbrev></bold> spermathecal duct <bold><abbrev xmlns:xlink="http://www.w3.org/1999/xlink" xlink:title="spermathecal gland" id="ABBRID0ECDDI" xlink:type="simple">spg</abbrev></bold> spermathecal gland <bold><abbrev xmlns:xlink="http://www.w3.org/1999/xlink" xlink:title="spermathecal gland duct" id="ABBRID0EHDDI" xlink:type="simple">spgd</abbrev></bold> spermathecal gland duct <bold><abbrev xmlns:xlink="http://www.w3.org/1999/xlink" xlink:title="vagina" id="ABBRID0EMDDI" xlink:type="simple">va</abbrev></bold> vagina. Scale bars: 0.5 mm (<bold>20A–D</bold>) 1 mm (<bold>21</bold>).</p></caption><graphic xmlns:xlink="http://www.w3.org/1999/xlink" xlink:href="zookeys-979-099-g012.jpg" position="float" orientation="portrait" xlink:type="simple" id="oo_467728.jpg"><uri content-type="original_file" xlink:type="simple">https://binary.pensoft.net/fig/467728</uri></graphic></fig></tp:treatment-sec><ref-list><ref id="B6"><mixed-citation xmlns:xlink="http://www.w3.org/1999/xlink" xlink:type="simple"><person-group><name name-style="western"><surname>Gahan</surname><given-names>CJ</given-names></name></person-group> (<year>1910</year>) Notes on <tp:taxon-name><tp:taxon-name-part taxon-name-part-type="family">Cleridae</tp:taxon-name-part></tp:taxon-name> and descriptions of some new genera and species of this Family of <tp:taxon-name><tp:taxon-name-part taxon-name-part-type="order">Coleoptera</tp:taxon-name-part></tp:taxon-name>. The Annals and Magazine of Natural History: including Zoology, Botany and Geology Ser. 8, 5: 55–76. <ext-link xlink:type="simple" ext-link-type="doi" xlink:href="10.1080/00222931008692725">https://doi.org/10.1080/00222931008692725</ext-link></mixed-citation></ref><ref id="B20"><mixed-citation xmlns:xlink="http://www.w3.org/1999/xlink" xlink:type="simple"><person-group><name name-style="western"><surname>Schenkling</surname><given-names>S</given-names></name></person-group> (<year>1912</year>) <article-title>H. Sauter’s Formosa-Ausbeute. <tp:taxon-name><tp:taxon-name-part taxon-name-part-type="family">Cleridae</tp:taxon-name-part></tp:taxon-name> (Col.).</article-title><source>Entomologische Mitteilungen</source><volume>1</volume>: <fpage>321</fpage>–<lpage>330</lpage>. <ext-link xlink:type="simple" ext-link-type="doi" xlink:href="10.5962/bhl.part.25902">https://doi.org/10.5962/bhl.part.25902</ext-link></mixed-citation></ref><ref id="B3"><mixed-citation xmlns:xlink="http://www.w3.org/1999/xlink" xlink:type="simple"><person-group><name name-style="western"><surname>Chapin</surname><given-names>EA</given-names></name></person-group> (<year>1924</year>) <article-title>Classification of the Philippine components of the Coleopterous Family <tp:taxon-name><tp:taxon-name-part taxon-name-part-type="family">Cleridae</tp:taxon-name-part></tp:taxon-name>.</article-title><source>The Philippine Journal of Science</source><volume>25</volume>: <fpage>159</fpage>–<lpage>286</lpage>.</mixed-citation></ref><ref id="B4"><mixed-citation xmlns:xlink="http://www.w3.org/1999/xlink" xlink:type="simple"><person-group><name name-style="western"><surname>Corporaal</surname><given-names>JB</given-names></name></person-group> (<year>1950</year>) <source><tp:taxon-name><tp:taxon-name-part taxon-name-part-type="family">Cleridae</tp:taxon-name-part></tp:taxon-name> In: Hinks WD (Ed.) Coleopterorum catalogus supplementa, Pars 23 (2<sup>nd</sup> ed). W.</source><publisher-name>Junk</publisher-name>, <publisher-loc>Gravenhagen</publisher-loc>, <size units="page">373 pp</size>.</mixed-citation></ref><ref id="B15"><mixed-citation xmlns:xlink="http://www.w3.org/1999/xlink" xlink:type="simple"><person-group><name name-style="western"><surname>Mawdsley</surname><given-names>JR</given-names></name></person-group> (<year>1999</year>) <article-title>Review of the Genus <italic><tp:taxon-name><tp:taxon-name-part taxon-name-part-type="genus">Gastrocentrum</tp:taxon-name-part></tp:taxon-name></italic> Gorham 1876 (<tp:taxon-name><tp:taxon-name-part taxon-name-part-type="order">Coleoptera</tp:taxon-name-part></tp:taxon-name><tp:taxon-name><tp:taxon-name-part taxon-name-part-type="family">Cleridae</tp:taxon-name-part></tp:taxon-name><tp:taxon-name><tp:taxon-name-part taxon-name-part-type="subfamily">Tillinae</tp:taxon-name-part></tp:taxon-name>), with biological notes on species from Sri Lanka.</article-title><source>Tropical Zoology</source><volume>12</volume>(<issue>2</issue>): <fpage>267</fpage>–<lpage>272</lpage>. <ext-link xlink:type="simple" ext-link-type="doi" xlink:href="10.1080/03946975.1999.10539393">https://doi.org/10.1080/03946975.1999.10539393</ext-link></mixed-citation></ref></ref-list></tp:taxon-treatment>
