# Supplementary material for: Taxonomy and phylogeny of the genus Gastrocentrum Gorham (Coleoptera, Cleridae, Tillinae), with the description of five new species
Source: Zookeys. 2020 Oct 27;979:99–132. doi: 10.3897/zookeys.979.53765 (PMC7609498; doi:10.3897/zookeys.979.53765)
Supplement: XML Treatment for Gastrocentrum laterimaculatum [file zookeys.979.53765-treatment3.xml]

<!DOCTYPE tp:taxon-treatment
  PUBLIC "-//TaxonX//DTD Taxonomic Treatment Publishing DTD v0 20100105//EN" "tax-treatment-NSO.dtd">
<tp:taxon-treatment xmlns:tp="http://www.plazi.org/taxpub"><tp:treatment-meta><kwd-group><label>Taxon classification</label><kwd><named-content xmlns:xlink="http://www.w3.org/1999/xlink" content-type="kingdom">Animalia</named-content></kwd><kwd><named-content xmlns:xlink="http://www.w3.org/1999/xlink" content-type="order">Coleoptera</named-content></kwd><kwd><named-content xmlns:xlink="http://www.w3.org/1999/xlink" content-type="family">Cleridae</named-content></kwd></kwd-group><mixed-citation publication-type="journal"><person-group><name><surname>Yang</surname><given-names>Ganyan</given-names></name><name><surname>Yang</surname><given-names>Xingke</given-names></name><name><surname>Shi</surname><given-names>Hongliang</given-names></name></person-group><article-title>Taxonomy and phylogeny of the genus <italic><tp:taxon-name><tp:taxon-name-part taxon-name-part-type="genus" reg="Gastrocentrum">Gastrocentrum</tp:taxon-name-part></tp:taxon-name></italic> Gorham (<tp:taxon-name><tp:taxon-name-part taxon-name-part-type="order">Coleoptera</tp:taxon-name-part></tp:taxon-name>, <tp:taxon-name><tp:taxon-name-part taxon-name-part-type="family">Cleridae</tp:taxon-name-part></tp:taxon-name>, <tp:taxon-name><tp:taxon-name-part taxon-name-part-type="subfamily">Tillinae</tp:taxon-name-part></tp:taxon-name>), with the description of five new species</article-title><source>Zookeys</source><day>27</day><month>10</month><year>2020</year><volume>979</volume><fpage>99</fpage><lpage>132</lpage><pub-id pub-id-type="doi">10.3897/zookeys.979.53765</pub-id></mixed-citation></tp:treatment-meta><tp:nomenclature><tp:taxon-name><object-id xmlns:xlink="http://www.w3.org/1999/xlink" content-type="arpha" xlink:type="simple">FF834416-0EFC-5188-AE0A-333685FBBC9B</object-id>
              <tp:taxon-name-part taxon-name-part-type="genus" reg="Gastrocentrum">Gastrocentrum</tp:taxon-name-part>
              <tp:taxon-name-part taxon-name-part-type="species" reg="laterimaculatum">laterimaculatum</tp:taxon-name-part>
            </tp:taxon-name><tp:taxon-authority>Gerstmeier, 2005</tp:taxon-authority><xref ref-type="fig" rid="F16">Figure 25</xref><tp:nomenclature-citation-list><tp:nomenclature-citation><tp:taxon-name>
                  <tp:taxon-name-part taxon-name-part-type="genus" reg="Gastrocentrum">Gastrocentrum</tp:taxon-name-part> <tp:taxon-name-part taxon-name-part-type="species" reg="laterimaculatum">laterimaculatum</tp:taxon-name-part></tp:taxon-name><comment>Gerstmeier, 2005: 56 (type locality: Malaysia, Cameron Highlands).</comment></tp:nomenclature-citation></tp:nomenclature-citation-list></tp:nomenclature><tp:treatment-sec sec-type="Specimens examined."><title>Specimens examined.</title><p><bold>Malaysia</bold>: H. C. Siebers, M. O. Borneo Exp. Long Hoet, 3.VIII.1925 (<abbrev xmlns:xlink="http://www.w3.org/1999/xlink" content-type="institution" xlink:title="Zoological Museum Amsterdam, Naturalis Biodiversity Center, Leiden, Netherlands" id="ABBRID0EHQAI" xlink:type="simple">ZMAN</abbrev>, 1 ex.); Borneo, Sabah, Keningau district, Jungle Girl Camp., <named-content xmlns:xlink="http://www.w3.org/1999/xlink" content-type="dwc:verbatimCoordinates" xlink:type="simple"><named-content content-type="geo-json" specific-use="{&#34;type&#34;:&#34;Point&#34;,&#34;coordinates&#34;:[116.451200,5.443000]}" id="NCID0EPQAI" xlink:type="simple">5.4430°N, 116.4512°E</named-content></named-content>, 1182m, Shi H. L. &amp; Liu Y. lgt. light trap, 2016. V. 1. N (<named-content xmlns:xlink="http://www.w3.org/1999/xlink" content-type="dwc:institutional_code" xlink:type="simple">FBFU</named-content>, 1 male); Malaysia, N. Borneo, Sabah, Keningau distr., Trus Madi Mt., h = 1160 m, leg. J. Chew, 20.VI.2011 (<abbrev xmlns:xlink="http://www.w3.org/1999/xlink" content-type="institution" xlink:title="Roland Gerstmeier Collection, Munich" id="ABBRID0EZQAI" xlink:type="simple">RGCM</abbrev>, 1 ex.).</p></tp:treatment-sec><tp:treatment-sec sec-type="diagnosis" id="SECID0E5QAI"><title>Diagnosis.</title><p>This species is the only one in this genus that has elytral pattern and can be separated from other species without difficulty. Its elytra is yellow-brown, with a pair of large semicircular dark spots in lateral sides which is extended to the lower sides of humeri; elytral asetiferous punctations larger than other species, with punctation diameter greater than interspace between 2<sup>nd</sup>-3<sup>rd</sup><abbrev xmlns:xlink="http://www.w3.org/1999/xlink" xlink:title="primary asetiferous punctation" id="ABBRID0EIRAI" xlink:type="simple">PAP</abbrev> rows; antennae broadly extended laterally from 8<sup>th</sup> antennomere onwards.</p></tp:treatment-sec><tp:treatment-sec sec-type="description" id="SECID0EORAI"><title>Supplementary description.</title><p>Elytral wedge-shaped protuberance present on inner surface; elytral asetiferous punctations somewhat irregular, arranged in more than ten rows, <abbrev xmlns:xlink="http://www.w3.org/1999/xlink" xlink:title="primary asetiferous punctation" id="ABBRID0EURAI" xlink:type="simple">PAP</abbrev> in ten rows, <abbrev xmlns:xlink="http://www.w3.org/1999/xlink" xlink:title="accessory asetiferous punctation" id="ABBRID0EYRAI" xlink:type="simple">AAP</abbrev> on interspaces between 1<sup>st</sup>–2<sup>nd</sup>, 3<sup>rd</sup>–4<sup>th</sup>, and 5<sup>th</sup>–6<sup>th</sup><abbrev xmlns:xlink="http://www.w3.org/1999/xlink" xlink:title="primary asetiferous punctation" id="ABBRID0EISAI" xlink:type="simple">PAP</abbrev> rows, <abbrev xmlns:xlink="http://www.w3.org/1999/xlink" xlink:title="accessory asetiferous punctation" id="ABBRID0EMSAI" xlink:type="simple">AAP</abbrev> setting in two rows on each interspace; <abbrev xmlns:xlink="http://www.w3.org/1999/xlink" xlink:title="accessory asetiferous punctation" id="ABBRID0EQSAI" xlink:type="simple">AAP</abbrev> almost same size as <abbrev xmlns:xlink="http://www.w3.org/1999/xlink" xlink:title="primary asetiferous punctation" id="ABBRID0EUSAI" xlink:type="simple">PAP</abbrev>, which is more sizable than punctations in other species, with punctation diameter greater than interspace between 2<sup>nd</sup>–3<sup>rd</sup><abbrev xmlns:xlink="http://www.w3.org/1999/xlink" xlink:title="primary asetiferous punctation" id="ABBRID0E3SAI" xlink:type="simple">PAP</abbrev> rows; both <abbrev xmlns:xlink="http://www.w3.org/1999/xlink" xlink:title="primary asetiferous punctation" id="ABBRID0EATAI" xlink:type="simple">PAP</abbrev> and <abbrev xmlns:xlink="http://www.w3.org/1999/xlink" xlink:title="accessory asetiferous punctation" id="ABBRID0EETAI" xlink:type="simple">AAP</abbrev> beginning to decrease in size postmedially to apical third, and completely vanished at apical fifth; elytral inner surface with a wedge-shaped protuberance at lateral middle; tibiae spur formula 0–2–2 (other species in this genus 1–2–2); protibia with a blunt tooth at outer apex; 1<sup>st</sup>–2<sup>nd</sup> abdominal ventrites dark brown, 3<sup>rd</sup>–5<sup>th</sup> yellow, 6<sup>th</sup> light yellow to transparent; first abdominal ventrite strongly ridged behind coxae, intercoxal process raised, triangular, slightly longer than broad, grooved longitudinally.</p></tp:treatment-sec><tp:treatment-sec sec-type="distribution" id="SECID0ESTAI"><title>Distribution.</title><p>Malaysia (Peninsular Malaysia, Sabah).</p></tp:treatment-sec><tp:treatment-sec><!--Section generated to contain objects referenced in tp:taxon-treatment.--><fig id="F16" position="float" orientation="portrait"><object-id xmlns:xlink="http://www.w3.org/1999/xlink" content-type="doi" xlink:type="simple">10.3897/zookeys.979.53765.figure25</object-id><object-id xmlns:xlink="http://www.w3.org/1999/xlink" content-type="arpha" xlink:type="simple">A477D64F-705C-55C9-914C-5189D33E7E20</object-id><label>Figure 25.</label><caption><p>Geographical distribution map of the genus <italic><tp:taxon-name><tp:taxon-name-part taxon-name-part-type="genus" reg="Gastrocentrum">Gastrocentrum</tp:taxon-name-part></tp:taxon-name></italic>.</p></caption><graphic xmlns:xlink="http://www.w3.org/1999/xlink" xlink:href="zookeys-979-099-g016.jpg" position="float" orientation="portrait" xlink:type="simple" id="oo_467732.jpg"><uri content-type="original_file" xlink:type="simple">https://binary.pensoft.net/fig/467732</uri></graphic></fig></tp:treatment-sec></tp:taxon-treatment>
