# Supplementary material for: Taxonomy and phylogeny of the genus Gastrocentrum Gorham (Coleoptera, Cleridae, Tillinae), with the description of five new species
Source: Zookeys. 2020 Oct 27;979:99–132. doi: 10.3897/zookeys.979.53765 (PMC7609498; doi:10.3897/zookeys.979.53765)
Supplement: XML Treatment for Gastrocentrum magnum [file zookeys.979.53765-treatment4.xml]

<!DOCTYPE tp:taxon-treatment
  PUBLIC "-//TaxonX//DTD Taxonomic Treatment Publishing DTD v0 20100105//EN" "tax-treatment-NSO.dtd">
<tp:taxon-treatment xmlns:tp="http://www.plazi.org/taxpub"><tp:treatment-meta><kwd-group><label>Taxon classification</label><kwd><named-content xmlns:xlink="http://www.w3.org/1999/xlink" content-type="kingdom">Animalia</named-content></kwd><kwd><named-content xmlns:xlink="http://www.w3.org/1999/xlink" content-type="order">Coleoptera</named-content></kwd><kwd><named-content xmlns:xlink="http://www.w3.org/1999/xlink" content-type="family">Cleridae</named-content></kwd></kwd-group><mixed-citation publication-type="journal"><person-group><name><surname>Yang</surname><given-names>Ganyan</given-names></name><name><surname>Yang</surname><given-names>Xingke</given-names></name><name><surname>Shi</surname><given-names>Hongliang</given-names></name></person-group><article-title>Taxonomy and phylogeny of the genus <italic><tp:taxon-name><tp:taxon-name-part taxon-name-part-type="genus" reg="Gastrocentrum">Gastrocentrum</tp:taxon-name-part></tp:taxon-name></italic> Gorham (<tp:taxon-name><tp:taxon-name-part taxon-name-part-type="order">Coleoptera</tp:taxon-name-part></tp:taxon-name>, <tp:taxon-name><tp:taxon-name-part taxon-name-part-type="family">Cleridae</tp:taxon-name-part></tp:taxon-name>, <tp:taxon-name><tp:taxon-name-part taxon-name-part-type="subfamily">Tillinae</tp:taxon-name-part></tp:taxon-name>), with the description of five new species</article-title><source>Zookeys</source><day>27</day><month>10</month><year>2020</year><volume>979</volume><fpage>99</fpage><lpage>132</lpage><pub-id pub-id-type="doi">10.3897/zookeys.979.53765</pub-id></mixed-citation></tp:treatment-meta><tp:nomenclature><tp:taxon-name><object-id xmlns:xlink="http://www.w3.org/1999/xlink" content-type="arpha" xlink:type="simple">4907A6E5-1E07-57BA-AC57-23B0F45B41F6</object-id>
              <tp:taxon-name-part taxon-name-part-type="genus" reg="Gastrocentrum">Gastrocentrum</tp:taxon-name-part>
              <tp:taxon-name-part taxon-name-part-type="species" reg="magnum">magnum</tp:taxon-name-part>
              <object-id xmlns:xlink="http://www.w3.org/1999/xlink" content-type="zoobank" xlink:type="simple">http://zoobank.org/111FBA09-A72D-401D-8178-8163A7F41C0F</object-id>
            </tp:taxon-name><tp:taxon-authority>
              sp. nov.</tp:taxon-authority><xref ref-type="fig" rid="F1">Figures 1</xref><xref ref-type="fig" rid="F2">, 10A</xref><xref ref-type="fig" rid="F5">, 13</xref><xref ref-type="fig" rid="F6">, 14</xref><xref ref-type="fig" rid="F16">, 25</xref></tp:nomenclature><tp:treatment-sec sec-type="Holotype."><title>Holotype.</title><p><bold>India</bold>: “Inde Anglaise, Pedong, Région de Darjeeling. Chasseures indigènes, 1933 /Museum Paris, 1952, Coll. R. Oberthür / <tp:taxon-name><tp:taxon-name-part taxon-name-part-type="genus" reg="Gastrocentrum">Gastrocentrum</tp:taxon-name-part> <tp:taxon-name-part taxon-name-part-type="species" reg="magnum">magnum</tp:taxon-name-part></tp:taxon-name> sp. nov. males, Det. Yang G. Y. 2019 / Holotype: <tp:taxon-name><tp:taxon-name-part taxon-name-part-type="genus" reg="Gastrocentrum">Gastrocentrum</tp:taxon-name-part> <tp:taxon-name-part taxon-name-part-type="species" reg="magnum">magnum</tp:taxon-name-part></tp:taxon-name> sp. nov. Yang &amp; Yang, 2020” (<abbrev xmlns:xlink="http://www.w3.org/1999/xlink" content-type="institution" xlink:title="Muséum national d’Histoire naturelle, Paris, France" id="ABBRID0EXWAI" xlink:type="simple">MNHN</abbrev>, male) (Fig. <xref ref-type="fig" rid="F1">1</xref>). <bold>Paratypes</bold>. <bold>India</bold>: “Assam / Museum Paris ex Coll. R. Oberthur” (<abbrev xmlns:xlink="http://www.w3.org/1999/xlink" content-type="institution" xlink:title="Muséum national d’Histoire naturelle, Paris, France" id="ABBRID0EEXAI" xlink:type="simple">MNHN</abbrev>, 1 male); “Assam, […] / <tp:taxon-name><tp:taxon-name-part taxon-name-part-type="genus" reg="Gastrocentrum">Gastrocentrum</tp:taxon-name-part> <tp:taxon-name-part taxon-name-part-type="species" reg="dux">dux</tp:taxon-name-part></tp:taxon-name> Westw. / Museum Paris ex Coll. R. Oberthur / Ex-Musaeo H. W. Bates, 1892 / Museum Paris / females” (<abbrev xmlns:xlink="http://www.w3.org/1999/xlink" content-type="institution" xlink:title="Muséum national d’Histoire naturelle, Paris, France" id="ABBRID0ETXAI" xlink:type="simple">MNHN</abbrev>, 1 female); “Sikkim, Guntok, Eté 1894, Chasseurs Bretandeau / <tp:taxon-name><tp:taxon-name-part taxon-name-part-type="genus" reg="Gastrocentrum">Gastrocentrum</tp:taxon-name-part> <tp:taxon-name-part taxon-name-part-type="species" reg="dux">dux</tp:taxon-name-part></tp:taxon-name> Westw. c.f. Gahan / Museum Paris ex Coll. R. Oberthur” (<abbrev xmlns:xlink="http://www.w3.org/1999/xlink" content-type="institution" xlink:title="Muséum national d’Histoire naturelle, Paris, France" id="ABBRID0ECYAI" xlink:type="simple">MNHN</abbrev>, 1 female). <bold>China</bold>: China, Xizang, Mêdog, Nyingchi, Baibung, 876 m, 2016.VIII.09, light trap, LU Yanquan leg. (<abbrev xmlns:xlink="http://www.w3.org/1999/xlink" xlink:title="Collection of Chen Changchin, Taiwan, China" id="ABBRID0EJYAI" xlink:type="simple">CCCC</abbrev>, 1 female); Yunnan, Longchuan, 1770 m, 2016.VI.3, light trap, YANG Xiaodong leg. 16Y (<abbrev xmlns:xlink="http://www.w3.org/1999/xlink" xlink:title="Collection of Chen Changchin, Taiwan, China" id="ABBRID0ENYAI" xlink:type="simple">CCCC</abbrev>, 1 female); “Hainan, Jianfengling, Tianchi, 2010.IV.15-20/Wenxin Lin, 950 m, Collection of CHEN Changchin” (<abbrev xmlns:xlink="http://www.w3.org/1999/xlink" xlink:title="Collection of Chen Changchin, Taiwan, China" id="ABBRID0ERYAI" xlink:type="simple">CCCC</abbrev>, 1 female); China, Yunnan, Honghe, Lvshuihe, 640 m, <named-content xmlns:xlink="http://www.w3.org/1999/xlink" content-type="dwc:verbatimCoordinates" xlink:type="simple"><named-content content-type="geo-json" specific-use="{&#34;type&#34;:&#34;Point&#34;,&#34;coordinates&#34;:[103.405278,23.028056]}" id="NCID0EYYAI" xlink:type="simple">23°1'41"N, 103°24'19"E</named-content></named-content>, 07.V.2019, leg. L.Z. Meng (<named-content xmlns:xlink="http://www.w3.org/1999/xlink" content-type="dwc:institutional_code" xlink:type="simple">NKME</named-content>, 3 ex., <abbrev xmlns:xlink="http://www.w3.org/1999/xlink" content-type="institution" xlink:title="Roland Gerstmeier Collection, Munich" id="ABBRID0ECZAI" xlink:type="simple">RGCM</abbrev>,1 ex.); China, Yunnan, Honghe, Gulinqin, 585 m, <named-content xmlns:xlink="http://www.w3.org/1999/xlink" content-type="dwc:verbatimCoordinates" xlink:type="simple"><named-content content-type="geo-json" specific-use="{&#34;type&#34;:&#34;Point&#34;,&#34;coordinates&#34;:[103.993056,22.730833]}" id="NCID0EKZAI" xlink:type="simple">22°43'51"N, 103°59'35"E</named-content></named-content>, 07.V.2019, leg. L.Z. Meng (<abbrev xmlns:xlink="http://www.w3.org/1999/xlink" content-type="institution" xlink:title="Roland Gerstmeier Collection, Munich" id="ABBRID0EPZAI" xlink:type="simple">RGCM</abbrev>, 2 ex.); China, S-Yunnan, Xishuangbanna, 20 km NW Jinghong, Man Dian NNNR-office, <named-content xmlns:xlink="http://www.w3.org/1999/xlink" content-type="dwc:verbatimCoordinates" xlink:type="simple"><named-content content-type="geo-json" specific-use="{&#34;type&#34;:&#34;Point&#34;,&#34;coordinates&#34;:[100.667500,22.130000]}" id="NCID0EXZAI" xlink:type="simple">22°07.80N, 100°40.05E</named-content></named-content>, 740 m, LFF, 24.V.2008, leg. A. Weigel (<abbrev xmlns:xlink="http://www.w3.org/1999/xlink" content-type="institution" xlink:title="Roland Gerstmeier Collection, Munich" id="ABBRID0E3ZAI" xlink:type="simple">RGCM</abbrev>, 1 ex.). <bold>Vietnam</bold>: C-Vietnam, ThuaThien – Hue Pr., Phu Loc, Bach Ma NP, Top area, 1250–1400 m, <named-content xmlns:xlink="http://www.w3.org/1999/xlink" content-type="dwc:verbatimCoordinates" xlink:type="simple"><named-content content-type="geo-json" specific-use="{&#34;type&#34;:&#34;Point&#34;,&#34;coordinates&#34;:[107.853333,16.194167]}" id="NCID0EG1AI" xlink:type="simple">16°11'39"N, 107°51'12"E</named-content></named-content>, 5–9.V.2019, leg. A. Weigel LFF (<abbrev xmlns:xlink="http://www.w3.org/1999/xlink" content-type="institution" xlink:title="Roland Gerstmeier Collection, Munich" id="ABBRID0EL1AI" xlink:type="simple">RGCM</abbrev>, 1 ex.). <bold>Thailand</bold>: 18.–23.4.1991, Dol Suthep Pui, 1300–1500 m, leg. P. Pacholatko (<abbrev xmlns:xlink="http://www.w3.org/1999/xlink" content-type="institution" xlink:title="Roland Gerstmeier Collection, Munich" id="ABBRID0ES1AI" xlink:type="simple">RGCM</abbrev>, 1 male).</p></tp:treatment-sec><tp:treatment-sec sec-type="diagnosis" id="SECID0EX1AI"><title>Diagnosis.</title><p>Earlier researchers identified one of the paratypes of this new species as <italic><tp:taxon-name><tp:taxon-name-part taxon-name-part-type="genus" reg="Gastrocentrum">G.</tp:taxon-name-part> <tp:taxon-name-part taxon-name-part-type="species" reg="dux">dux</tp:taxon-name-part></tp:taxon-name></italic>. The new species can be separated from <italic><tp:taxon-name><tp:taxon-name-part taxon-name-part-type="genus" reg="Gastrocentrum">G.</tp:taxon-name-part> <tp:taxon-name-part taxon-name-part-type="species" reg="dux">dux</tp:taxon-name-part></tp:taxon-name></italic> by: asetiferous punctations on elytra continuing to the tip (Fig. <xref ref-type="fig" rid="F2">10A</xref>); intercoxal process of first abdominal ventrite grooved longitudinally (Fig. <xref ref-type="fig" rid="F12">20F</xref>); female pygidium with anterior margin notched in a shallow triangular shape (Fig. <xref ref-type="fig" rid="F6">14A</xref>), and lateral tails of spermathecal gland extremely long, ca. 2 × the length of ovipositor (Fig. <xref ref-type="fig" rid="F6">14C</xref>, <abbrev xmlns:xlink="http://www.w3.org/1999/xlink" xlink:title="lateral tail of spermathecal gland" id="ABBRID0ED3AI" xlink:type="simple">spglt</abbrev>). <italic><tp:taxon-name><tp:taxon-name-part taxon-name-part-type="genus" reg="Gastrocentrum">Gastrocentrum</tp:taxon-name-part> <tp:taxon-name-part taxon-name-part-type="species" reg="unicolor">unicolor</tp:taxon-name-part></tp:taxon-name></italic> is sympatric with the new species in India, but <italic><tp:taxon-name><tp:taxon-name-part taxon-name-part-type="genus" reg="Gastrocentrum">G.</tp:taxon-name-part> <tp:taxon-name-part taxon-name-part-type="species" reg="magnum">magnum</tp:taxon-name-part></tp:taxon-name></italic> can be separated from it by much larger body size and five expanded terminal antennomeres (Fig. <xref ref-type="fig" rid="F5">13H</xref>).</p><fig id="F5" position="float" orientation="portrait"><object-id xmlns:xlink="http://www.w3.org/1999/xlink" content-type="doi" xlink:type="simple">10.3897/zookeys.979.53765.figure13</object-id><object-id xmlns:xlink="http://www.w3.org/1999/xlink" content-type="arpha" xlink:type="simple">50775B7D-3F46-5075-8519-47DB309391F4</object-id><label>Figure 13.</label><caption><p><italic><tp:taxon-name><tp:taxon-name-part taxon-name-part-type="genus" reg="Gastrocentrum">Gastrocentrum</tp:taxon-name-part> <tp:taxon-name-part taxon-name-part-type="species" reg="magnum">magnum</tp:taxon-name-part></tp:taxon-name></italic> sp. nov. Holotype. <bold>A</bold> tegmen in lateral view <bold>a</bold> apex of tegmen in lateral view <bold>B</bold> tegmen in ventral view <bold>C</bold> phallus in lateral view <bold>D</bold> phallus in ventral view <bold>E</bold> spicular fork <bold>F</bold> pygidium <bold>G</bold> sixth ventrite <bold>H</bold> right antenna lacking last three segments. Scale bar: 1 mm.</p></caption><graphic xmlns:xlink="http://www.w3.org/1999/xlink" xlink:href="zookeys-979-099-g005.jpg" position="float" orientation="portrait" xlink:type="simple" id="oo_467721.jpg"><uri content-type="original_file" xlink:type="simple">https://binary.pensoft.net/fig/467721</uri></graphic></fig></tp:treatment-sec><tp:treatment-sec sec-type="description" id="SECID0EP5AI"><title>Description.</title><p><bold><italic>General appearance</italic>:
              </bold> length 22–25 mm, robust, dark brown. <bold><italic>Head</italic></bold>: including eyes feebly broader than pronotum; eyes moderately large, distance between eyes slightly greater than the transverse diameter of eye; gular suture convergent in anterior; antennae expanded laterally from 7<sup>th</sup> antennomere onwards (Fig. <xref ref-type="fig" rid="F5">13H</xref>); vertex and frons with dense punctations, with a very faint <abbrev xmlns:xlink="http://www.w3.org/1999/xlink" xlink:title="short ridges on abdominal segments" id="ABBRID0ED6AI" xlink:type="simple">ridge</abbrev> along the midline, postgenae rugose. <bold><italic>Pronotum</italic></bold>: oblong, length/width ratio ca. 1.5, constricted posteriorly; surface finely and densely punctate, faintly rugose, clothed with long, yellow hairs. <bold><italic>Elytra</italic></bold>: oblong, sides subparallel, length/width ratio ca. 2.4, vested with dense golden setae; wedge-shaped protuberance present on inner surface; asetiferous punctations rows somewhat irregular, <abbrev xmlns:xlink="http://www.w3.org/1999/xlink" xlink:title="primary asetiferous punctation" id="ABBRID0EN6AI" xlink:type="simple">PAP</abbrev> in ten rows, <abbrev xmlns:xlink="http://www.w3.org/1999/xlink" xlink:title="accessory asetiferous punctation" id="ABBRID0ER6AI" xlink:type="simple">AAP</abbrev> on interspaces between 1<sup>st</sup>–2<sup>nd</sup>, 3<sup>rd</sup>–4<sup>th</sup>, and 5<sup>th</sup>–6<sup>th</sup><abbrev xmlns:xlink="http://www.w3.org/1999/xlink" xlink:title="primary asetiferous punctation" id="ABBRID0EBABI" xlink:type="simple">PAP</abbrev> rows; <abbrev xmlns:xlink="http://www.w3.org/1999/xlink" xlink:title="accessory asetiferous punctation" id="ABBRID0EFABI" xlink:type="simple">AAP</abbrev> present in two incomplete rows, with longitudinal spacing between neighboring punctations uneven; <abbrev xmlns:xlink="http://www.w3.org/1999/xlink" xlink:title="accessory asetiferous punctation" id="ABBRID0EJABI" xlink:type="simple">AAP</abbrev> faintly smaller than or as big as <abbrev xmlns:xlink="http://www.w3.org/1999/xlink" xlink:title="primary asetiferous punctation" id="ABBRID0ENABI" xlink:type="simple">PAP</abbrev>, interspace between 2<sup>nd</sup>–3<sup>rd</sup><abbrev xmlns:xlink="http://www.w3.org/1999/xlink" xlink:title="primary asetiferous punctation" id="ABBRID0EVABI" xlink:type="simple">PAP</abbrev> rows larger than punctation diameter (Fig. <xref ref-type="fig" rid="F2">10A</xref>); both <abbrev xmlns:xlink="http://www.w3.org/1999/xlink" xlink:title="primary asetiferous punctation" id="ABBRID0E4ABI" xlink:type="simple">PAP</abbrev> and <abbrev xmlns:xlink="http://www.w3.org/1999/xlink" xlink:title="accessory asetiferous punctation" id="ABBRID0EBBBI" xlink:type="simple">AAP</abbrev> beginning to decrease in size postmedially and continuing to the tip, which are quite irregular near apical 1/5 of elytra (Fig. <xref ref-type="fig" rid="F2">10A</xref>). <bold><italic>Legs</italic></bold>: outer apex of protibia not extending outwards. <bold><italic>Abdomen</italic></bold>: intercoxal process of the first ventrite grooved longitudinally. <bold><italic>Male genitalia</italic></bold>: pygidium subquadrate, posterior margin rounded (Fig. <xref ref-type="fig" rid="F5">13F</xref>); sixth ventrite arciform, 3 × wider than length, posterior margin well rounded, central membranous region inverted trapezoidal, extending from anterior margin to posterior margin (Fig. <xref ref-type="fig" rid="F5">13G</xref>); tegmen tubiform, length ratio of phallobasic apodeme to phallobase ca. 1: 3.7 (Fig. <xref ref-type="fig" rid="F5">13A, B</xref>); parameres hooked (Fig. <xref ref-type="fig" rid="F5">13A, a</xref>); interphallic plate shorter than half length of phallus (Fig. <xref ref-type="fig" rid="F5">13D</xref>); phallus apex knot-like, faintly longer than broad (Fig. <xref ref-type="fig" rid="F5">13C, D</xref>). <bold><italic>Female reproductive organs</italic></bold>: pygidium slightly wider than length, posterior margin rounded (Fig. <xref ref-type="fig" rid="F6">14A</xref>); sixth ventrite trapezoidal, 3 × wider than long, posterior margin truncated, central membranous region broad, apical accessory membranous region petty (Fig. <xref ref-type="fig" rid="F6">14B</xref>); bursa copulatrix clearly defined; spermathecal gland with a short top tail (Fig. <xref ref-type="fig" rid="F6">14C</xref>, <abbrev xmlns:xlink="http://www.w3.org/1999/xlink" xlink:title="top tail of spermathecal gland" id="ABBRID0EZCBI" xlink:type="simple">spgtt</abbrev>) and an extremely long lateral tail, which longer than twice length of ovipositor (Fig. <xref ref-type="fig" rid="F6">14C</xref>, <abbrev xmlns:xlink="http://www.w3.org/1999/xlink" xlink:title="lateral tail of spermathecal gland" id="ABBRID0EBDBI" xlink:type="simple">spglt</abbrev>); spermatheca curved tubiform (Fig. <xref ref-type="fig" rid="F6">14C</xref>, <abbrev xmlns:xlink="http://www.w3.org/1999/xlink" xlink:title="spermatheca" id="ABBRID0EJDBI" xlink:type="simple">sp</abbrev>).</p><fig id="F6" position="float" orientation="portrait"><object-id xmlns:xlink="http://www.w3.org/1999/xlink" content-type="doi" xlink:type="simple">10.3897/zookeys.979.53765.figure14</object-id><object-id xmlns:xlink="http://www.w3.org/1999/xlink" content-type="arpha" xlink:type="simple">D1A9B1AE-2F14-5BED-8566-B81D93D83E0D</object-id><label>Figure 14.</label><caption><p><bold>A–C</bold><italic><tp:taxon-name><tp:taxon-name-part taxon-name-part-type="genus" reg="Gastrocentrum">Gastrocentrum</tp:taxon-name-part> <tp:taxon-name-part taxon-name-part-type="species" reg="magnum">magnum</tp:taxon-name-part></tp:taxon-name></italic> sp. nov. female, paratype from Assam <bold>A</bold> pygidium <bold>B</bold> sixth ventrite <bold>C</bold> female reproductive organ <bold>D</bold><italic><tp:taxon-name><tp:taxon-name-part taxon-name-part-type="genus" reg="Gastrocentrum">Gastrocentrum</tp:taxon-name-part> <tp:taxon-name-part taxon-name-part-type="species" reg="dux">dux</tp:taxon-name-part></tp:taxon-name></italic> from Australia, female reproductive organ. Abbreviations: <bold><abbrev xmlns:xlink="http://www.w3.org/1999/xlink" xlink:title="alimentary canal" id="ABBRID0E1EBI" xlink:type="simple">ali</abbrev></bold> alimentary canal <bold><abbrev xmlns:xlink="http://www.w3.org/1999/xlink" xlink:title="bursa copulatrix" id="ABBRID0E6EBI" xlink:type="simple">bc</abbrev></bold> bursa copulatrix <bold><abbrev xmlns:xlink="http://www.w3.org/1999/xlink" xlink:title="common oviduct i.e. median oviduct" id="ABBRID0EEFBI" xlink:type="simple">cov</abbrev></bold> common oviduct <bold><abbrev xmlns:xlink="http://www.w3.org/1999/xlink" xlink:title="oblique bacculi" id="ABBRID0EJFBI" xlink:type="simple">olb</abbrev></bold> oblique bacculi <bold><abbrev xmlns:xlink="http://www.w3.org/1999/xlink" xlink:title="ovipositor" id="ABBRID0EOFBI" xlink:type="simple">ovp</abbrev></bold> ovipositor <bold><abbrev xmlns:xlink="http://www.w3.org/1999/xlink" xlink:title="spermatheca" id="ABBRID0ETFBI" xlink:type="simple">sp</abbrev></bold> spermatheca <bold><abbrev xmlns:xlink="http://www.w3.org/1999/xlink" xlink:title="spermathecal gland" id="ABBRID0EYFBI" xlink:type="simple">spg</abbrev></bold> spermathecal gland <bold><abbrev xmlns:xlink="http://www.w3.org/1999/xlink" xlink:title="top tail of spermathecal gland" id="ABBRID0E4FBI" xlink:type="simple">spgtt</abbrev></bold> top tail of spermathecal gland <bold><abbrev xmlns:xlink="http://www.w3.org/1999/xlink" xlink:title="lateral tail of spermathecal gland" id="ABBRID0ECGBI" xlink:type="simple">spglt</abbrev></bold> lateral tail of spermathecal gland <bold><abbrev xmlns:xlink="http://www.w3.org/1999/xlink" xlink:title="vagina" id="ABBRID0EHGBI" xlink:type="simple">va</abbrev></bold> vagina <bold><abbrev xmlns:xlink="http://www.w3.org/1999/xlink" xlink:title="ventral bacculi" id="ABBRID0EMGBI" xlink:type="simple">vtb</abbrev></bold> ventral bacculi. Scale bar: 1 mm.</p></caption><graphic xmlns:xlink="http://www.w3.org/1999/xlink" xlink:href="zookeys-979-099-g006.jpg" position="float" orientation="portrait" xlink:type="simple" id="oo_467722.jpg"><uri content-type="original_file" xlink:type="simple">https://binary.pensoft.net/fig/467722</uri></graphic></fig></tp:treatment-sec><tp:treatment-sec sec-type="variation" id="SECID0EVGBI"><title>Variation.</title><p>The female paratype collected from Hainan has the spermatheca faintly bifurcated distally. This individual variation was also observed in specimens of <italic><tp:taxon-name><tp:taxon-name-part taxon-name-part-type="genus" reg="Gastrocentrum">G.</tp:taxon-name-part> <tp:taxon-name-part taxon-name-part-type="species" reg="zayuense">zayuense</tp:taxon-name-part></tp:taxon-name></italic> collected from the same locality (Fig. <xref ref-type="fig" rid="F10">18D–J</xref>).</p></tp:treatment-sec><tp:treatment-sec sec-type="distribution" id="SECID0EKHBI"><title>Distribution.</title><p>India (Assam, Sikkim), China (Xizang, Yunnan, Hainan), Vietnam, Thailand.</p></tp:treatment-sec><tp:treatment-sec sec-type="etymology" id="SECID0EPHBI"><title>Etymology.</title><p>This new species, together with <italic><tp:taxon-name><tp:taxon-name-part taxon-name-part-type="genus" reg="Gastrocentrum">G.</tp:taxon-name-part> <tp:taxon-name-part taxon-name-part-type="species" reg="dux">dux</tp:taxon-name-part></tp:taxon-name></italic>, have the largest body size in this genus. The specific epithet comes from the Latin adjective <italic>magnus</italic> (=large).</p></tp:treatment-sec><tp:treatment-sec><!--Section generated to contain objects referenced in tp:taxon-treatment.--><fig id="F1" position="float" orientation="portrait"><object-id xmlns:xlink="http://www.w3.org/1999/xlink" content-type="doi" xlink:type="simple">10.3897/zookeys.979.53765.figures1-9</object-id><object-id xmlns:xlink="http://www.w3.org/1999/xlink" content-type="arpha" xlink:type="simple">83FA1D89-9545-5AAF-8A3D-5C6045398583</object-id><label>Figures 1–9.</label><caption><p>Habitus. <bold>1</bold><italic><tp:taxon-name><tp:taxon-name-part taxon-name-part-type="genus" reg="Gastrocentrum">Gastrocentrum</tp:taxon-name-part> <tp:taxon-name-part taxon-name-part-type="species" reg="magnum">magnum</tp:taxon-name-part></tp:taxon-name></italic> sp. nov. Holotype <bold>2</bold><italic><tp:taxon-name><tp:taxon-name-part taxon-name-part-type="genus" reg="Gastrocentrum">G.</tp:taxon-name-part> <tp:taxon-name-part taxon-name-part-type="species" reg="dux">dux</tp:taxon-name-part></tp:taxon-name></italic> from Australia <bold>3</bold><italic><tp:taxon-name><tp:taxon-name-part taxon-name-part-type="genus" reg="Gastrocentrum">G.</tp:taxon-name-part> <tp:taxon-name-part taxon-name-part-type="species" reg="unicolor">unicolor</tp:taxon-name-part></tp:taxon-name></italic> (Lectotype of <italic><tp:taxon-name><tp:taxon-name-part taxon-name-part-type="genus" reg="Gastrocentrum">G.</tp:taxon-name-part> <tp:taxon-name-part taxon-name-part-type="species" reg="pauper">pauper</tp:taxon-name-part></tp:taxon-name></italic>) <bold>4</bold><italic><tp:taxon-name><tp:taxon-name-part taxon-name-part-type="genus" reg="Gastrocentrum">G.</tp:taxon-name-part> <tp:taxon-name-part taxon-name-part-type="species" reg="regulare">regulare</tp:taxon-name-part></tp:taxon-name></italic> sp. nov. Holotype <bold>5</bold><italic><tp:taxon-name><tp:taxon-name-part taxon-name-part-type="genus" reg="Gastrocentrum">G.</tp:taxon-name-part> <tp:taxon-name-part taxon-name-part-type="species" reg="xiaodongi">xiaodongi</tp:taxon-name-part></tp:taxon-name></italic> sp. nov. Holotype <bold>6</bold><italic><tp:taxon-name><tp:taxon-name-part taxon-name-part-type="genus" reg="Gastrocentrum">G.</tp:taxon-name-part> <tp:taxon-name-part taxon-name-part-type="species" reg="zayuense">zayuense</tp:taxon-name-part></tp:taxon-name></italic> sp. nov. Holotype <bold>7</bold><italic><tp:taxon-name><tp:taxon-name-part taxon-name-part-type="genus" reg="Gastrocentrum">G.</tp:taxon-name-part> <tp:taxon-name-part taxon-name-part-type="species" reg="gaoligongense">gaoligongense</tp:taxon-name-part></tp:taxon-name></italic> sp. nov. Holotype <bold>8</bold><italic><tp:taxon-name><tp:taxon-name-part taxon-name-part-type="genus" reg="Tillus">Tillus</tp:taxon-name-part> <tp:taxon-name-part taxon-name-part-type="species" reg="nitidus">nitidus</tp:taxon-name-part></tp:taxon-name></italic> comb. nov. Holotype <bold>9</bold><italic><tp:taxon-name><tp:taxon-name-part taxon-name-part-type="genus" reg="Isocymatodera">Isocymatodera</tp:taxon-name-part> <tp:taxon-name-part taxon-name-part-type="species" reg="atricolor">atricolor</tp:taxon-name-part></tp:taxon-name></italic> Syntype. Scale bars: 5mm (<bold>1, 2</bold>) 2mm (<bold>3–9</bold>).</p></caption><graphic xmlns:xlink="http://www.w3.org/1999/xlink" xlink:href="zookeys-979-099-g001.jpg" position="float" orientation="portrait" xlink:type="simple" id="oo_467717.jpg"><uri content-type="original_file" xlink:type="simple">https://binary.pensoft.net/fig/467717</uri></graphic></fig><fig id="F2" position="float" orientation="portrait"><object-id xmlns:xlink="http://www.w3.org/1999/xlink" content-type="doi" xlink:type="simple">10.3897/zookeys.979.53765.figure10</object-id><object-id xmlns:xlink="http://www.w3.org/1999/xlink" content-type="arpha" xlink:type="simple">EF85096E-3496-5487-BDF2-3CE5EF3A3C05</object-id><label>Figure 10.</label><caption><p>Drawing of elytral asetiferous punctations. <bold>A</bold><italic><tp:taxon-name><tp:taxon-name-part taxon-name-part-type="genus" reg="Gastrocentrum">Gastrocentrum</tp:taxon-name-part> <tp:taxon-name-part taxon-name-part-type="species" reg="magnum">magnum</tp:taxon-name-part></tp:taxon-name></italic> sp. nov. <bold>B</bold><italic><tp:taxon-name><tp:taxon-name-part taxon-name-part-type="genus" reg="Gastrocentrum">G.</tp:taxon-name-part> <tp:taxon-name-part taxon-name-part-type="species" reg="dux">dux</tp:taxon-name-part></tp:taxon-name></italic><bold>C</bold><italic><tp:taxon-name><tp:taxon-name-part taxon-name-part-type="genus" reg="Gastrocentrum">G.</tp:taxon-name-part> <tp:taxon-name-part taxon-name-part-type="species" reg="regulare">regulare</tp:taxon-name-part></tp:taxon-name></italic> sp. nov. <bold>D</bold><italic><tp:taxon-name><tp:taxon-name-part taxon-name-part-type="genus" reg="Gastrocentrum">G.</tp:taxon-name-part> <tp:taxon-name-part taxon-name-part-type="species" reg="xiaodongi">xiaodongi</tp:taxon-name-part></tp:taxon-name></italic> sp. nov. <bold>E</bold><italic><tp:taxon-name><tp:taxon-name-part taxon-name-part-type="genus" reg="Gastrocentrum">G.</tp:taxon-name-part> <tp:taxon-name-part taxon-name-part-type="species" reg="gaoligongense">gaoligongense</tp:taxon-name-part></tp:taxon-name></italic> sp. nov. <bold>F–H</bold><italic><tp:taxon-name><tp:taxon-name-part taxon-name-part-type="genus" reg="Gastrocentrum">G.</tp:taxon-name-part> <tp:taxon-name-part taxon-name-part-type="species" reg="zayuense">zayuense</tp:taxon-name-part></tp:taxon-name></italic> sp. nov. The numbers 1–10 annotate the serial rows of primary asetiferous punctuations (<abbrev xmlns:xlink="http://www.w3.org/1999/xlink" xlink:title="primary asetiferous punctation" id="ABBRID0EX6AG" xlink:type="simple">PAP</abbrev>). Abbreviations: <bold>a</bold> accessory asetiferous punctations.</p></caption><graphic xmlns:xlink="http://www.w3.org/1999/xlink" xlink:href="zookeys-979-099-g002.jpg" position="float" orientation="portrait" xlink:type="simple" id="oo_467718.jpg"><uri content-type="original_file" xlink:type="simple">https://binary.pensoft.net/fig/467718</uri></graphic></fig><fig id="F16" position="float" orientation="portrait"><object-id xmlns:xlink="http://www.w3.org/1999/xlink" content-type="doi" xlink:type="simple">10.3897/zookeys.979.53765.figure25</object-id><object-id xmlns:xlink="http://www.w3.org/1999/xlink" content-type="arpha" xlink:type="simple">A477D64F-705C-55C9-914C-5189D33E7E20</object-id><label>Figure 25.</label><caption><p>Geographical distribution map of the genus <italic><tp:taxon-name><tp:taxon-name-part taxon-name-part-type="genus" reg="Gastrocentrum">Gastrocentrum</tp:taxon-name-part></tp:taxon-name></italic>.</p></caption><graphic xmlns:xlink="http://www.w3.org/1999/xlink" xlink:href="zookeys-979-099-g016.jpg" position="float" orientation="portrait" xlink:type="simple" id="oo_467732.jpg"><uri content-type="original_file" xlink:type="simple">https://binary.pensoft.net/fig/467732</uri></graphic></fig><fig id="F12" position="float" orientation="portrait"><object-id xmlns:xlink="http://www.w3.org/1999/xlink" content-type="doi" xlink:type="simple">10.3897/zookeys.979.53765.figures20-21</object-id><object-id xmlns:xlink="http://www.w3.org/1999/xlink" content-type="arpha" xlink:type="simple">DE22125A-75FD-534A-B32F-E52F52EDB834</object-id><label>Figures 20–21.</label><caption><p><bold>20A, B</bold> wedge-shaped protuberance on inner surface of elytron with <italic><tp:taxon-name><tp:taxon-name-part taxon-name-part-type="genus" reg="Gastrocentrum">G.</tp:taxon-name-part> <tp:taxon-name-part taxon-name-part-type="species" reg="unicolor">unicolor</tp:taxon-name-part></tp:taxon-name></italic> as an example <bold>C, D</bold> abdomen of <italic><tp:taxon-name><tp:taxon-name-part taxon-name-part-type="genus" reg="Gastrocentrum">G.</tp:taxon-name-part> <tp:taxon-name-part taxon-name-part-type="species" reg="zayuense">zayuense</tp:taxon-name-part></tp:taxon-name></italic> in ventral and lateral view showing 1<sup>st</sup>–5<sup>th</sup> ventrites with short lateral ridges on each segments <bold>E</bold> intercoxal process of first ventrite of <italic><tp:taxon-name><tp:taxon-name-part taxon-name-part-type="genus" reg="Gastrocentrum">G.</tp:taxon-name-part> <tp:taxon-name-part taxon-name-part-type="species" reg="unicolor">unicolor</tp:taxon-name-part></tp:taxon-name></italic> showing the longitudinal groove <bold>F</bold> claws of <italic><tp:taxon-name><tp:taxon-name-part taxon-name-part-type="genus" reg="Isocymatodera">Isocymatodera</tp:taxon-name-part> <tp:taxon-name-part taxon-name-part-type="species" reg="atricolor">atricolor</tp:taxon-name-part></tp:taxon-name></italic>. <bold>21</bold> Female reproductive organs of <italic><tp:taxon-name><tp:taxon-name-part taxon-name-part-type="genus" reg="Gastrocentrum">G.</tp:taxon-name-part> <tp:taxon-name-part taxon-name-part-type="species" reg="zayuense">zayuense</tp:taxon-name-part></tp:taxon-name></italic> sp. nov. not stained and with the dark background, revealing the internal tissues. Abbreviations: <bold><abbrev xmlns:xlink="http://www.w3.org/1999/xlink" xlink:title="bursa copulatrix" id="ABBRID0E6BDI" xlink:type="simple">bc</abbrev></bold> bursa copulatrix <bold><abbrev xmlns:xlink="http://www.w3.org/1999/xlink" xlink:title="intercoxal process" id="ABBRID0EECDI" xlink:type="simple">ip</abbrev></bold> intercoxal process <bold><abbrev xmlns:xlink="http://www.w3.org/1999/xlink" xlink:title="microtrichia field" id="ABBRID0EJCDI" xlink:type="simple">mt</abbrev></bold> microtrichia field <bold><abbrev xmlns:xlink="http://www.w3.org/1999/xlink" xlink:title="less pigmented circles on abdominal segments" id="ABBRID0EOCDI" xlink:type="simple">pig</abbrev></bold> less pigmented circles on abdominal segments <bold><abbrev xmlns:xlink="http://www.w3.org/1999/xlink" xlink:title="short ridges on abdominal segments" id="ABBRID0ETCDI" xlink:type="simple">ridge</abbrev></bold> short ridges on abdominal segments <bold><abbrev xmlns:xlink="http://www.w3.org/1999/xlink" xlink:title="spermathecal capsule" id="ABBRID0EYCDI" xlink:type="simple">spc</abbrev></bold> spermathecal capsule <bold><abbrev xmlns:xlink="http://www.w3.org/1999/xlink" xlink:title="spermathecal duct" id="ABBRID0E4CDI" xlink:type="simple">spd</abbrev></bold> spermathecal duct <bold><abbrev xmlns:xlink="http://www.w3.org/1999/xlink" xlink:title="spermathecal gland" id="ABBRID0ECDDI" xlink:type="simple">spg</abbrev></bold> spermathecal gland <bold><abbrev xmlns:xlink="http://www.w3.org/1999/xlink" xlink:title="spermathecal gland duct" id="ABBRID0EHDDI" xlink:type="simple">spgd</abbrev></bold> spermathecal gland duct <bold><abbrev xmlns:xlink="http://www.w3.org/1999/xlink" xlink:title="vagina" id="ABBRID0EMDDI" xlink:type="simple">va</abbrev></bold> vagina. Scale bars: 0.5 mm (<bold>20A–D</bold>) 1 mm (<bold>21</bold>).</p></caption><graphic xmlns:xlink="http://www.w3.org/1999/xlink" xlink:href="zookeys-979-099-g012.jpg" position="float" orientation="portrait" xlink:type="simple" id="oo_467728.jpg"><uri content-type="original_file" xlink:type="simple">https://binary.pensoft.net/fig/467728</uri></graphic></fig><fig id="F10" position="float" orientation="portrait"><object-id xmlns:xlink="http://www.w3.org/1999/xlink" content-type="doi" xlink:type="simple">10.3897/zookeys.979.53765.figure18</object-id><object-id xmlns:xlink="http://www.w3.org/1999/xlink" content-type="arpha" xlink:type="simple">1C8840CE-06D6-500E-AD43-6755D409E055</object-id><label>Figure 18.</label><caption><p><italic><tp:taxon-name><tp:taxon-name-part taxon-name-part-type="genus" reg="Gastrocentrum">Gastrocentrum</tp:taxon-name-part> <tp:taxon-name-part taxon-name-part-type="species" reg="zayuense">zayuense</tp:taxon-name-part></tp:taxon-name></italic> sp. nov. paratypes, female reproductive organs of different specimens showing morphological variations. <bold>A</bold> female reproductive organ <bold>B</bold> pygidium <bold>C</bold> sixth ventrite <bold>D</bold> spermatheca <bold>E–J</bold> drawings of bursa copulatrix, spermatheca and spermathecal gland of six females. Abbreviations: <bold><abbrev xmlns:xlink="http://www.w3.org/1999/xlink" xlink:title="bursa copulatrix" id="ABBRID0E3UCI" xlink:type="simple">bc</abbrev></bold> bursa copulatrix <bold><abbrev xmlns:xlink="http://www.w3.org/1999/xlink" xlink:title="common oviduct i.e. median oviduct" id="ABBRID0EBVCI" xlink:type="simple">cov</abbrev></bold> common oviduct d distal part of spermathecal capsule <bold><abbrev xmlns:xlink="http://www.w3.org/1999/xlink" xlink:title="ovipositor" id="ABBRID0EGVCI" xlink:type="simple">ovp</abbrev></bold> ovipositor <abbrev xmlns:xlink="http://www.w3.org/1999/xlink" xlink:title="spermatheca" id="ABBRID0EKVCI" xlink:type="simple">sp</abbrev> spermatheca <bold><abbrev xmlns:xlink="http://www.w3.org/1999/xlink" xlink:title="spermathecal gland" id="ABBRID0EPVCI" xlink:type="simple">spg</abbrev></bold> spermathecal gland <bold><abbrev xmlns:xlink="http://www.w3.org/1999/xlink" xlink:title="top tail of spermathecal gland" id="ABBRID0EUVCI" xlink:type="simple">spgtt</abbrev></bold> top tail of spermathecal gland <bold><abbrev xmlns:xlink="http://www.w3.org/1999/xlink" xlink:title="lateral tail of spermathecal gland" id="ABBRID0EZVCI" xlink:type="simple">spglt</abbrev></bold> lateral tail of spermathecal gland <bold><abbrev xmlns:xlink="http://www.w3.org/1999/xlink" xlink:title="vagina" id="ABBRID0E5VCI" xlink:type="simple">va</abbrev></bold> vagina.</p></caption><graphic xmlns:xlink="http://www.w3.org/1999/xlink" xlink:href="zookeys-979-099-g010.jpg" position="float" orientation="portrait" xlink:type="simple" id="oo_467726.jpg"><uri content-type="original_file" xlink:type="simple">https://binary.pensoft.net/fig/467726</uri></graphic></fig></tp:treatment-sec></tp:taxon-treatment>
