# Supplementary material for: Taxonomy and phylogeny of the genus Gastrocentrum Gorham (Coleoptera, Cleridae, Tillinae), with the description of five new species
Source: Zookeys. 2020 Oct 27;979:99–132. doi: 10.3897/zookeys.979.53765 (PMC7609498; doi:10.3897/zookeys.979.53765)
Supplement: XML Treatment for Gastrocentrum dux [file zookeys.979.53765-treatment5.xml]

<!DOCTYPE tp:taxon-treatment
  PUBLIC "-//TaxonX//DTD Taxonomic Treatment Publishing DTD v0 20100105//EN" "tax-treatment-NSO.dtd">
<tp:taxon-treatment xmlns:tp="http://www.plazi.org/taxpub"><tp:treatment-meta><kwd-group><label>Taxon classification</label><kwd><named-content xmlns:xlink="http://www.w3.org/1999/xlink" content-type="kingdom">Animalia</named-content></kwd><kwd><named-content xmlns:xlink="http://www.w3.org/1999/xlink" content-type="order">Coleoptera</named-content></kwd><kwd><named-content xmlns:xlink="http://www.w3.org/1999/xlink" content-type="family">Cleridae</named-content></kwd></kwd-group><mixed-citation publication-type="journal"><person-group><name><surname>Yang</surname><given-names>Ganyan</given-names></name><name><surname>Yang</surname><given-names>Xingke</given-names></name><name><surname>Shi</surname><given-names>Hongliang</given-names></name></person-group><article-title>Taxonomy and phylogeny of the genus <italic><tp:taxon-name><tp:taxon-name-part taxon-name-part-type="genus" reg="Gastrocentrum">Gastrocentrum</tp:taxon-name-part></tp:taxon-name></italic> Gorham (<tp:taxon-name><tp:taxon-name-part taxon-name-part-type="order">Coleoptera</tp:taxon-name-part></tp:taxon-name>, <tp:taxon-name><tp:taxon-name-part taxon-name-part-type="family">Cleridae</tp:taxon-name-part></tp:taxon-name>, <tp:taxon-name><tp:taxon-name-part taxon-name-part-type="subfamily">Tillinae</tp:taxon-name-part></tp:taxon-name>), with the description of five new species</article-title><source>Zookeys</source><day>27</day><month>10</month><year>2020</year><volume>979</volume><fpage>99</fpage><lpage>132</lpage><pub-id pub-id-type="doi">10.3897/zookeys.979.53765</pub-id></mixed-citation></tp:treatment-meta><tp:nomenclature><tp:taxon-name><object-id xmlns:xlink="http://www.w3.org/1999/xlink" content-type="arpha" xlink:type="simple">6369AC00-BB1A-55D9-9AB9-B04057A32622</object-id>
              <tp:taxon-name-part taxon-name-part-type="genus" reg="Gastrocentrum">Gastrocentrum</tp:taxon-name-part>
              <tp:taxon-name-part taxon-name-part-type="species" reg="dux">dux</tp:taxon-name-part>
            </tp:taxon-name><tp:taxon-authority>(Westwood, 1852)</tp:taxon-authority><xref ref-type="fig" rid="F1">Figures 2</xref><xref ref-type="fig" rid="F2">, 10B</xref><xref ref-type="fig" rid="F6">, 14D</xref><xref ref-type="fig" rid="F16">, 25</xref><tp:nomenclature-citation-list><tp:nomenclature-citation><tp:taxon-name>
                  <tp:taxon-name-part taxon-name-part-type="genus" reg="Tillus">Tillus</tp:taxon-name-part> <tp:taxon-name-part taxon-name-part-type="species" reg="dux">dux</tp:taxon-name-part></tp:taxon-name><comment>Westwood, 1852: 46, pl. 24, f. 11 (type locality: “Nova Hollandia apud Fluvium Cygnorum”, = Australia, Swan River); Blackburn, 1900: 119 (<tp:taxon-name><tp:taxon-name-part taxon-name-part-type="genus" reg="Tillus">Tillus</tp:taxon-name-part></tp:taxon-name>); Gahan, 1910: 61 (<tp:taxon-name><tp:taxon-name-part taxon-name-part-type="genus" reg="Gastrocentrum">Gastrocentrum</tp:taxon-name-part></tp:taxon-name>); Corporaal, 1950: 55 (catalogue; “Ceylon, India, Laos, Java?, Australia??”); Mawdsley, 1999: 270 (Sri Lanka).</comment></tp:nomenclature-citation></tp:nomenclature-citation-list></tp:nomenclature><tp:treatment-sec sec-type="Specimens examined."><title>Specimens examined.</title><p>
             Australia: “<tp:taxon-name><tp:taxon-name-part taxon-name-part-type="genus" reg="Tillus">Tillus</tp:taxon-name-part> <tp:taxon-name-part taxon-name-part-type="species" reg="dux">dux</tp:taxon-name-part></tp:taxon-name> / australie / Museum Paris, Coll. A. Sicard 1930 / <tp:taxon-name><tp:taxon-name-part taxon-name-part-type="genus" reg="Gastrocentrum">Gastrocentrum</tp:taxon-name-part> <tp:taxon-name-part taxon-name-part-type="species" reg="dux">dux</tp:taxon-name-part></tp:taxon-name> (Westwood, 1852), Det. Yang G. Y. 2013” (<abbrev xmlns:xlink="http://www.w3.org/1999/xlink" content-type="institution" xlink:title="Muséum national d’Histoire naturelle, Paris, France" id="ABBRID0EILBI" xlink:type="simple">MNHN</abbrev>, 1 female, dissected; Fig. <xref ref-type="fig" rid="F1">2</xref>).</p></tp:treatment-sec><tp:treatment-sec sec-type="diagnosis" id="SECID0ERLBI"><title>Diagnosis.</title><p>The specimen examined can be separated with <italic><tp:taxon-name><tp:taxon-name-part taxon-name-part-type="genus" reg="Gastrocentrum">G.</tp:taxon-name-part> <tp:taxon-name-part taxon-name-part-type="species" reg="magnum">magnum</tp:taxon-name-part></tp:taxon-name></italic> by elytral asetiferous punctations stop by apical fifth, not continuing to the tip (Fig. <xref ref-type="fig" rid="F2">10B</xref>), intercoxal process of first abdominal ventrite not grooved, female pygidium with a semi-circle membranous region proximally, reaching half length of pygidium, lateral tail of spermathecal gland much shorter, only slightly longer than spermatheca (Fig. <xref ref-type="fig" rid="F6">14D</xref>, <abbrev xmlns:xlink="http://www.w3.org/1999/xlink" xlink:title="lateral tail of spermathecal gland" id="ABBRID0EKMBI" xlink:type="simple">spglt</abbrev>).</p></tp:treatment-sec><tp:treatment-sec sec-type="description" id="SECID0EOMBI"><title>Description.</title><p><bold><italic>General appearance</italic>:
              </bold> length 23–29 mm, robust, dark brown. <bold><italic>Head</italic></bold>: including eyes feebly broader than pronotum; eyes moderately large, distance between eyes nearly as long as the transverse diameter of eye; gular suture slightly convergent in anterior; antennae expanded laterally from 7<sup>th</sup> antennomere onwards; vertex and frons densely punctate, with a very faint <abbrev xmlns:xlink="http://www.w3.org/1999/xlink" xlink:title="short ridges on abdominal segments" id="ABBRID0E5MBI" xlink:type="simple">ridge</abbrev> along midline, postgenae rugose. <bold><italic>Pronotum</italic></bold>: oblong, length/width ratio ca. 1.4, constricted posteriorly; surface finely and densely punctate, clothed with light yellow hairs. <bold><italic>Elytra</italic></bold>: oblong, sides subparallel, length/width ratio ca. 2.31, vested with light yellow setae; wedge-shaped protuberance present on inner surface; <abbrev xmlns:xlink="http://www.w3.org/1999/xlink" xlink:title="primary asetiferous punctation" id="ABBRID0EINBI" xlink:type="simple">PAP</abbrev> in ten rows, <abbrev xmlns:xlink="http://www.w3.org/1999/xlink" xlink:title="accessory asetiferous punctation" id="ABBRID0EMNBI" xlink:type="simple">AAP</abbrev> on interspaces between 1<sup>st</sup>–2<sup>nd</sup>, 3<sup>rd</sup>–4<sup>th</sup>, and 5<sup>th</sup>–6<sup>th</sup><abbrev xmlns:xlink="http://www.w3.org/1999/xlink" xlink:title="primary asetiferous punctation" id="ABBRID0E3NBI" xlink:type="simple">PAP</abbrev> rows; <abbrev xmlns:xlink="http://www.w3.org/1999/xlink" xlink:title="accessory asetiferous punctation" id="ABBRID0EAOBI" xlink:type="simple">AAP</abbrev> present in two very incomplete rows, number of <abbrev xmlns:xlink="http://www.w3.org/1999/xlink" xlink:title="accessory asetiferous punctation" id="ABBRID0EEOBI" xlink:type="simple">AAP</abbrev> less than that in <italic><tp:taxon-name><tp:taxon-name-part taxon-name-part-type="genus" reg="Gastrocentrum">G.</tp:taxon-name-part> <tp:taxon-name-part taxon-name-part-type="species" reg="magnum">magnum</tp:taxon-name-part></tp:taxon-name></italic>; <abbrev xmlns:xlink="http://www.w3.org/1999/xlink" xlink:title="accessory asetiferous punctation" id="ABBRID0ETOBI" xlink:type="simple">AAP</abbrev> faintly smaller than <abbrev xmlns:xlink="http://www.w3.org/1999/xlink" xlink:title="primary asetiferous punctation" id="ABBRID0EXOBI" xlink:type="simple">PAP</abbrev>; interspace between 2<sup>nd</sup>–3<sup>rd</sup><abbrev xmlns:xlink="http://www.w3.org/1999/xlink" xlink:title="primary asetiferous punctation" id="ABBRID0E6OBI" xlink:type="simple">PAP</abbrev> rows greater than punctation diameter; elytral punctations decreasing in size postmedially, and completely vanished at apical fifth (Fig. <xref ref-type="fig" rid="F2">10B</xref>). <bold><italic>Legs</italic></bold>: outer apex of protibia very faintly extending outwards, not forming a distinct tooth. <bold><italic>Abdomen</italic></bold>: intercoxal process of the first ventrite flat, not grooved. <bold><italic>Male genitalia</italic></bold>: not studied. <bold><italic>Female reproductive organs</italic></bold>: pygidium slightly wider than long, posterior margin rounded, a semi-circle membranous region present proximally, reaching to half length of the pygidium; sixth ventrite trapezoidal, wider than long; bursa copulatrix clearly defined; spermathecal gland only with one lateral tail, which slightly longer than spermatheca in fully stretched condition (Fig. <xref ref-type="fig" rid="F6">14D</xref>, <abbrev xmlns:xlink="http://www.w3.org/1999/xlink" xlink:title="lateral tail of spermathecal gland" id="ABBRID0EXPBI" xlink:type="simple">spglt</abbrev>); spermatheca boot-shaped (Fig. <xref ref-type="fig" rid="F6">14D</xref>, <abbrev xmlns:xlink="http://www.w3.org/1999/xlink" xlink:title="spermatheca" id="ABBRID0E6PBI" xlink:type="simple">sp</abbrev>).</p></tp:treatment-sec><tp:treatment-sec sec-type="Note on type specimen" id="SECID0EDQBI"><title>Note on type specimen.</title><p><xref ref-type="bibr" rid="B15">Mawdsley (1999)</xref> claimed that the type specimen of <tp:taxon-name><tp:taxon-name-part taxon-name-part-type="genus" reg="Gastrocentrum">G.</tp:taxon-name-part> <tp:taxon-name-part taxon-name-part-type="species" reg="dux">dux</tp:taxon-name-part></tp:taxon-name> was deposited in the Hope Department of Entomology, University Museum, Oxford, United Kingdom, but it was not located during a visit to that museum in 2011 by the first author. <xref ref-type="bibr" rid="B23">Westwood (1852)</xref> indicated that the type specimen was from “Mus. Melly”, but efforts to locate it in Melly’s collection in the Natural History Museum, Geneva, yielded no results either. The whereabouts of the type specimen remains unknown.</p></tp:treatment-sec><tp:treatment-sec sec-type="discussion" id="SECID0E2QBI"><title>Discussion.</title><p>The Australian type locality of this species is doubted by the Australian entomologist and clerid worker Justin Bartlett who, after viewing the <tp:taxon-name><tp:taxon-name-part taxon-name-part-type="family">Cleridae</tp:taxon-name-part></tp:taxon-name> holdings of all major museum, and several agricultural and private collections from all Australian states, is yet to find a single <italic><tp:taxon-name><tp:taxon-name-part taxon-name-part-type="genus" reg="Gastrocentrum">Gastrocentrum</tp:taxon-name-part></tp:taxon-name></italic> specimen, and therefore does not believe <italic><tp:taxon-name><tp:taxon-name-part taxon-name-part-type="genus" reg="Gastrocentrum">G.</tp:taxon-name-part> <tp:taxon-name-part taxon-name-part-type="species" reg="dux">dux</tp:taxon-name-part></tp:taxon-name></italic> to be an Australian species. He also doubts that the locality label of the specimen examined in this manuscript represents an actual collecting event, but rather was labelled after it was identified as <italic><tp:taxon-name><tp:taxon-name-part taxon-name-part-type="genus" reg="Gastrocentrum">G.</tp:taxon-name-part> <tp:taxon-name-part taxon-name-part-type="species" reg="dux">dux</tp:taxon-name-part></tp:taxon-name></italic>, with the associated type locality of ‘Australie’ (pers. comm. J Bartlett). He also pointed out that another apparently Australian specimen from Melly’s collection, a longicorn <italic><tp:taxon-name><tp:taxon-name-part taxon-name-part-type="genus" reg="Hephaestion">Hephaestion</tp:taxon-name-part> <tp:taxon-name-part taxon-name-part-type="species" reg="acraetus">acraetus</tp:taxon-name-part></tp:taxon-name></italic> Newman, is in fact a Chilean species (see <xref ref-type="bibr" rid="B18">Saunders 1850</xref>), providing a precedent for erroneously labelled specimens from Melly’s collection. Despite this, no more practical specimen-based evidence for or against this argument has been found. Hence, we can only describe this species based on the specimen mentioned above at the moment, as we can only take the label at face value and assume it to represent an actual collecting label.</p><p>We found a <tp:taxon-name><tp:taxon-name-part taxon-name-part-type="family">Tenebrionidae</tp:taxon-name-part></tp:taxon-name> beetle with the same Swan River type locality also originating from Melly’s collection and described by Westwood: <italic><tp:taxon-name><tp:taxon-name-part taxon-name-part-type="genus" reg="Prophanes">Prophanes</tp:taxon-name-part> <tp:taxon-name-part taxon-name-part-type="species" reg="aculeatus">aculeatus</tp:taxon-name-part></tp:taxon-name></italic> Westwood, 1849. It is presently treated as a valid species, with an eastern, not western, Australian distribution (<xref ref-type="bibr" rid="B24">Westwood 1849</xref>; <xref ref-type="bibr" rid="B7">Carter 1913</xref>; <xref ref-type="bibr" rid="B14">Matthews 1992</xref>). <italic><tp:taxon-name><tp:taxon-name-part taxon-name-part-type="genus" reg="Gastrocentrum">Gastrocentrum</tp:taxon-name-part> <tp:taxon-name-part taxon-name-part-type="species" reg="dux">dux</tp:taxon-name-part></tp:taxon-name></italic> may have a similar historical story and its correct occurrence could be in other areas of Australia or in other regions of the world, but this hypothesis needs to be proved by further specimens.</p></tp:treatment-sec><tp:treatment-sec><!--Section generated to contain objects referenced in tp:taxon-treatment.--><fig id="F1" position="float" orientation="portrait"><object-id xmlns:xlink="http://www.w3.org/1999/xlink" content-type="doi" xlink:type="simple">10.3897/zookeys.979.53765.figures1-9</object-id><object-id xmlns:xlink="http://www.w3.org/1999/xlink" content-type="arpha" xlink:type="simple">83FA1D89-9545-5AAF-8A3D-5C6045398583</object-id><label>Figures 1–9.</label><caption><p>Habitus. <bold>1</bold><italic><tp:taxon-name><tp:taxon-name-part taxon-name-part-type="genus" reg="Gastrocentrum">Gastrocentrum</tp:taxon-name-part> <tp:taxon-name-part taxon-name-part-type="species" reg="magnum">magnum</tp:taxon-name-part></tp:taxon-name></italic> sp. nov. Holotype <bold>2</bold><italic><tp:taxon-name><tp:taxon-name-part taxon-name-part-type="genus" reg="Gastrocentrum">G.</tp:taxon-name-part> <tp:taxon-name-part taxon-name-part-type="species" reg="dux">dux</tp:taxon-name-part></tp:taxon-name></italic> from Australia <bold>3</bold><italic><tp:taxon-name><tp:taxon-name-part taxon-name-part-type="genus" reg="Gastrocentrum">G.</tp:taxon-name-part> <tp:taxon-name-part taxon-name-part-type="species" reg="unicolor">unicolor</tp:taxon-name-part></tp:taxon-name></italic> (Lectotype of <italic><tp:taxon-name><tp:taxon-name-part taxon-name-part-type="genus" reg="Gastrocentrum">G.</tp:taxon-name-part> <tp:taxon-name-part taxon-name-part-type="species" reg="pauper">pauper</tp:taxon-name-part></tp:taxon-name></italic>) <bold>4</bold><italic><tp:taxon-name><tp:taxon-name-part taxon-name-part-type="genus" reg="Gastrocentrum">G.</tp:taxon-name-part> <tp:taxon-name-part taxon-name-part-type="species" reg="regulare">regulare</tp:taxon-name-part></tp:taxon-name></italic> sp. nov. Holotype <bold>5</bold><italic><tp:taxon-name><tp:taxon-name-part taxon-name-part-type="genus" reg="Gastrocentrum">G.</tp:taxon-name-part> <tp:taxon-name-part taxon-name-part-type="species" reg="xiaodongi">xiaodongi</tp:taxon-name-part></tp:taxon-name></italic> sp. nov. Holotype <bold>6</bold><italic><tp:taxon-name><tp:taxon-name-part taxon-name-part-type="genus" reg="Gastrocentrum">G.</tp:taxon-name-part> <tp:taxon-name-part taxon-name-part-type="species" reg="zayuense">zayuense</tp:taxon-name-part></tp:taxon-name></italic> sp. nov. Holotype <bold>7</bold><italic><tp:taxon-name><tp:taxon-name-part taxon-name-part-type="genus" reg="Gastrocentrum">G.</tp:taxon-name-part> <tp:taxon-name-part taxon-name-part-type="species" reg="gaoligongense">gaoligongense</tp:taxon-name-part></tp:taxon-name></italic> sp. nov. Holotype <bold>8</bold><italic><tp:taxon-name><tp:taxon-name-part taxon-name-part-type="genus" reg="Tillus">Tillus</tp:taxon-name-part> <tp:taxon-name-part taxon-name-part-type="species" reg="nitidus">nitidus</tp:taxon-name-part></tp:taxon-name></italic> comb. nov. Holotype <bold>9</bold><italic><tp:taxon-name><tp:taxon-name-part taxon-name-part-type="genus" reg="Isocymatodera">Isocymatodera</tp:taxon-name-part> <tp:taxon-name-part taxon-name-part-type="species" reg="atricolor">atricolor</tp:taxon-name-part></tp:taxon-name></italic> Syntype. Scale bars: 5mm (<bold>1, 2</bold>) 2mm (<bold>3–9</bold>).</p></caption><graphic xmlns:xlink="http://www.w3.org/1999/xlink" xlink:href="zookeys-979-099-g001.jpg" position="float" orientation="portrait" xlink:type="simple" id="oo_467717.jpg"><uri content-type="original_file" xlink:type="simple">https://binary.pensoft.net/fig/467717</uri></graphic></fig><fig id="F2" position="float" orientation="portrait"><object-id xmlns:xlink="http://www.w3.org/1999/xlink" content-type="doi" xlink:type="simple">10.3897/zookeys.979.53765.figure10</object-id><object-id xmlns:xlink="http://www.w3.org/1999/xlink" content-type="arpha" xlink:type="simple">EF85096E-3496-5487-BDF2-3CE5EF3A3C05</object-id><label>Figure 10.</label><caption><p>Drawing of elytral asetiferous punctations. <bold>A</bold><italic><tp:taxon-name><tp:taxon-name-part taxon-name-part-type="genus" reg="Gastrocentrum">Gastrocentrum</tp:taxon-name-part> <tp:taxon-name-part taxon-name-part-type="species" reg="magnum">magnum</tp:taxon-name-part></tp:taxon-name></italic> sp. nov. <bold>B</bold><italic><tp:taxon-name><tp:taxon-name-part taxon-name-part-type="genus" reg="Gastrocentrum">G.</tp:taxon-name-part> <tp:taxon-name-part taxon-name-part-type="species" reg="dux">dux</tp:taxon-name-part></tp:taxon-name></italic><bold>C</bold><italic><tp:taxon-name><tp:taxon-name-part taxon-name-part-type="genus" reg="Gastrocentrum">G.</tp:taxon-name-part> <tp:taxon-name-part taxon-name-part-type="species" reg="regulare">regulare</tp:taxon-name-part></tp:taxon-name></italic> sp. nov. <bold>D</bold><italic><tp:taxon-name><tp:taxon-name-part taxon-name-part-type="genus" reg="Gastrocentrum">G.</tp:taxon-name-part> <tp:taxon-name-part taxon-name-part-type="species" reg="xiaodongi">xiaodongi</tp:taxon-name-part></tp:taxon-name></italic> sp. nov. <bold>E</bold><italic><tp:taxon-name><tp:taxon-name-part taxon-name-part-type="genus" reg="Gastrocentrum">G.</tp:taxon-name-part> <tp:taxon-name-part taxon-name-part-type="species" reg="gaoligongense">gaoligongense</tp:taxon-name-part></tp:taxon-name></italic> sp. nov. <bold>F–H</bold><italic><tp:taxon-name><tp:taxon-name-part taxon-name-part-type="genus" reg="Gastrocentrum">G.</tp:taxon-name-part> <tp:taxon-name-part taxon-name-part-type="species" reg="zayuense">zayuense</tp:taxon-name-part></tp:taxon-name></italic> sp. nov. The numbers 1–10 annotate the serial rows of primary asetiferous punctuations (<abbrev xmlns:xlink="http://www.w3.org/1999/xlink" xlink:title="primary asetiferous punctation" id="ABBRID0EX6AG" xlink:type="simple">PAP</abbrev>). Abbreviations: <bold>a</bold> accessory asetiferous punctations.</p></caption><graphic xmlns:xlink="http://www.w3.org/1999/xlink" xlink:href="zookeys-979-099-g002.jpg" position="float" orientation="portrait" xlink:type="simple" id="oo_467718.jpg"><uri content-type="original_file" xlink:type="simple">https://binary.pensoft.net/fig/467718</uri></graphic></fig><fig id="F6" position="float" orientation="portrait"><object-id xmlns:xlink="http://www.w3.org/1999/xlink" content-type="doi" xlink:type="simple">10.3897/zookeys.979.53765.figure14</object-id><object-id xmlns:xlink="http://www.w3.org/1999/xlink" content-type="arpha" xlink:type="simple">D1A9B1AE-2F14-5BED-8566-B81D93D83E0D</object-id><label>Figure 14.</label><caption><p><bold>A–C</bold><italic><tp:taxon-name><tp:taxon-name-part taxon-name-part-type="genus" reg="Gastrocentrum">Gastrocentrum</tp:taxon-name-part> <tp:taxon-name-part taxon-name-part-type="species" reg="magnum">magnum</tp:taxon-name-part></tp:taxon-name></italic> sp. nov. female, paratype from Assam <bold>A</bold> pygidium <bold>B</bold> sixth ventrite <bold>C</bold> female reproductive organ <bold>D</bold><italic><tp:taxon-name><tp:taxon-name-part taxon-name-part-type="genus" reg="Gastrocentrum">Gastrocentrum</tp:taxon-name-part> <tp:taxon-name-part taxon-name-part-type="species" reg="dux">dux</tp:taxon-name-part></tp:taxon-name></italic> from Australia, female reproductive organ. Abbreviations: <bold><abbrev xmlns:xlink="http://www.w3.org/1999/xlink" xlink:title="alimentary canal" id="ABBRID0E1EBI" xlink:type="simple">ali</abbrev></bold> alimentary canal <bold><abbrev xmlns:xlink="http://www.w3.org/1999/xlink" xlink:title="bursa copulatrix" id="ABBRID0E6EBI" xlink:type="simple">bc</abbrev></bold> bursa copulatrix <bold><abbrev xmlns:xlink="http://www.w3.org/1999/xlink" xlink:title="common oviduct i.e. median oviduct" id="ABBRID0EEFBI" xlink:type="simple">cov</abbrev></bold> common oviduct <bold><abbrev xmlns:xlink="http://www.w3.org/1999/xlink" xlink:title="oblique bacculi" id="ABBRID0EJFBI" xlink:type="simple">olb</abbrev></bold> oblique bacculi <bold><abbrev xmlns:xlink="http://www.w3.org/1999/xlink" xlink:title="ovipositor" id="ABBRID0EOFBI" xlink:type="simple">ovp</abbrev></bold> ovipositor <bold><abbrev xmlns:xlink="http://www.w3.org/1999/xlink" xlink:title="spermatheca" id="ABBRID0ETFBI" xlink:type="simple">sp</abbrev></bold> spermatheca <bold><abbrev xmlns:xlink="http://www.w3.org/1999/xlink" xlink:title="spermathecal gland" id="ABBRID0EYFBI" xlink:type="simple">spg</abbrev></bold> spermathecal gland <bold><abbrev xmlns:xlink="http://www.w3.org/1999/xlink" xlink:title="top tail of spermathecal gland" id="ABBRID0E4FBI" xlink:type="simple">spgtt</abbrev></bold> top tail of spermathecal gland <bold><abbrev xmlns:xlink="http://www.w3.org/1999/xlink" xlink:title="lateral tail of spermathecal gland" id="ABBRID0ECGBI" xlink:type="simple">spglt</abbrev></bold> lateral tail of spermathecal gland <bold><abbrev xmlns:xlink="http://www.w3.org/1999/xlink" xlink:title="vagina" id="ABBRID0EHGBI" xlink:type="simple">va</abbrev></bold> vagina <bold><abbrev xmlns:xlink="http://www.w3.org/1999/xlink" xlink:title="ventral bacculi" id="ABBRID0EMGBI" xlink:type="simple">vtb</abbrev></bold> ventral bacculi. Scale bar: 1 mm.</p></caption><graphic xmlns:xlink="http://www.w3.org/1999/xlink" xlink:href="zookeys-979-099-g006.jpg" position="float" orientation="portrait" xlink:type="simple" id="oo_467722.jpg"><uri content-type="original_file" xlink:type="simple">https://binary.pensoft.net/fig/467722</uri></graphic></fig><fig id="F16" position="float" orientation="portrait"><object-id xmlns:xlink="http://www.w3.org/1999/xlink" content-type="doi" xlink:type="simple">10.3897/zookeys.979.53765.figure25</object-id><object-id xmlns:xlink="http://www.w3.org/1999/xlink" content-type="arpha" xlink:type="simple">A477D64F-705C-55C9-914C-5189D33E7E20</object-id><label>Figure 25.</label><caption><p>Geographical distribution map of the genus <italic><tp:taxon-name><tp:taxon-name-part taxon-name-part-type="genus" reg="Gastrocentrum">Gastrocentrum</tp:taxon-name-part></tp:taxon-name></italic>.</p></caption><graphic xmlns:xlink="http://www.w3.org/1999/xlink" xlink:href="zookeys-979-099-g016.jpg" position="float" orientation="portrait" xlink:type="simple" id="oo_467732.jpg"><uri content-type="original_file" xlink:type="simple">https://binary.pensoft.net/fig/467732</uri></graphic></fig></tp:treatment-sec><ref-list><ref id="B15"><mixed-citation xmlns:xlink="http://www.w3.org/1999/xlink" xlink:type="simple"><person-group><name name-style="western"><surname>Mawdsley</surname><given-names>JR</given-names></name></person-group> (<year>1999</year>) <article-title>Review of the Genus <italic><tp:taxon-name><tp:taxon-name-part taxon-name-part-type="genus">Gastrocentrum</tp:taxon-name-part></tp:taxon-name></italic> Gorham 1876 (<tp:taxon-name><tp:taxon-name-part taxon-name-part-type="order">Coleoptera</tp:taxon-name-part></tp:taxon-name><tp:taxon-name><tp:taxon-name-part taxon-name-part-type="family">Cleridae</tp:taxon-name-part></tp:taxon-name><tp:taxon-name><tp:taxon-name-part taxon-name-part-type="subfamily">Tillinae</tp:taxon-name-part></tp:taxon-name>), with biological notes on species from Sri Lanka.</article-title><source>Tropical Zoology</source><volume>12</volume>(<issue>2</issue>): <fpage>267</fpage>–<lpage>272</lpage>. <ext-link xlink:type="simple" ext-link-type="doi" xlink:href="10.1080/03946975.1999.10539393">https://doi.org/10.1080/03946975.1999.10539393</ext-link></mixed-citation></ref><ref id="B23"><mixed-citation xmlns:xlink="http://www.w3.org/1999/xlink" xlink:type="simple"><person-group><name name-style="western"><surname>Westwood</surname><given-names>JO</given-names></name></person-group> (<year>1852</year>) <article-title>Descriptions of new species of <tp:taxon-name><tp:taxon-name-part taxon-name-part-type="family">Cleridae</tp:taxon-name-part></tp:taxon-name>, from Asia, Africa, and Australia.</article-title><source>Proceedings of the Zoological Society of London</source><volume>20</volume>: <fpage>34</fpage>–<lpage>55</lpage>. [pls 24–27]</mixed-citation></ref><ref id="B18"><mixed-citation xmlns:xlink="http://www.w3.org/1999/xlink" xlink:type="simple"><person-group><name name-style="western"><surname>Saunders</surname><given-names>WW</given-names></name></person-group> (<year>1850</year>) <article-title>On various Australian longicorn beetles.</article-title><source>The Transactions of the Entomological Society of London (new series)</source><volume>1</volume>: <fpage>76</fpage>–<lpage>85</lpage>. <ext-link xlink:type="simple" ext-link-type="doi" xlink:href="10.1111/j.1365-2311.1850.tb02486.x">https://doi.org/10.1111/j.1365-2311.1850.tb02486.x</ext-link></mixed-citation></ref><ref id="B24"><mixed-citation xmlns:xlink="http://www.w3.org/1999/xlink" xlink:type="simple"><person-group><name name-style="western"><surname>Westwood</surname><given-names>JO</given-names></name></person-group> (<year>1849</year>) <article-title>Descriptions of some new exotic <tp:taxon-name><tp:taxon-name-part taxon-name-part-type="order">Coleoptera</tp:taxon-name-part></tp:taxon-name>.</article-title><source>Transactions of the Entomological Society of London</source><volume>5</volume>: <fpage>202</fpage>–<lpage>214</lpage>.</mixed-citation></ref><ref id="B7"><mixed-citation xmlns:xlink="http://www.w3.org/1999/xlink" xlink:type="simple"><person-group><name name-style="western"><surname>Carter</surname><given-names>HJ</given-names></name></person-group> (<year>1913</year>) <article-title>Revision of Australian species of the subfamilies <tp:taxon-name>Cyphaleinae</tp:taxon-name> and <tp:taxon-name><tp:taxon-name-part taxon-name-part-type="subfamily">Cnodaloninae</tp:taxon-name-part></tp:taxon-name>.</article-title><source>Proceedings of the Linnean Society of New South Wales</source><volume>38</volume>: <fpage>61</fpage>–<lpage>105</lpage>. <ext-link xlink:type="simple" ext-link-type="doi" xlink:href="10.5962/bhl.part.13554">https://doi.org/10.5962/bhl.part.13554</ext-link></mixed-citation></ref><ref id="B14"><mixed-citation xmlns:xlink="http://www.w3.org/1999/xlink" xlink:type="simple"><person-group><name name-style="western"><surname>Matthews</surname><given-names>EG</given-names></name></person-group> (<year>1992</year>) <article-title>Classification, relationships and distribution of the genera of <tp:taxon-name>Cyphaleini</tp:taxon-name> (<tp:taxon-name><tp:taxon-name-part taxon-name-part-type="order">Coleoptera</tp:taxon-name-part></tp:taxon-name>: <tp:taxon-name><tp:taxon-name-part taxon-name-part-type="family">Tenebrionidae</tp:taxon-name-part></tp:taxon-name>).</article-title><source>Invertebrate Taxonomy</source><volume>6</volume>: <fpage>437</fpage>–<lpage>522</lpage>. <ext-link xlink:type="simple" ext-link-type="doi" xlink:href="10.1071/IT9920437">https://doi.org/10.1071/IT9920437</ext-link></mixed-citation></ref></ref-list></tp:taxon-treatment>
