# Supplementary material for: Taxonomy and phylogeny of the genus Gastrocentrum Gorham (Coleoptera, Cleridae, Tillinae), with the description of five new species
Source: Zookeys. 2020 Oct 27;979:99–132. doi: 10.3897/zookeys.979.53765 (PMC7609498; doi:10.3897/zookeys.979.53765)
Supplement: XML Treatment for Gastrocentrum regulare [file zookeys.979.53765-treatment6.xml]

<!DOCTYPE tp:taxon-treatment
  PUBLIC "-//TaxonX//DTD Taxonomic Treatment Publishing DTD v0 20100105//EN" "tax-treatment-NSO.dtd">
<tp:taxon-treatment xmlns:tp="http://www.plazi.org/taxpub"><tp:treatment-meta><kwd-group><label>Taxon classification</label><kwd><named-content xmlns:xlink="http://www.w3.org/1999/xlink" content-type="kingdom">Animalia</named-content></kwd><kwd><named-content xmlns:xlink="http://www.w3.org/1999/xlink" content-type="order">Coleoptera</named-content></kwd><kwd><named-content xmlns:xlink="http://www.w3.org/1999/xlink" content-type="family">Cleridae</named-content></kwd></kwd-group><mixed-citation publication-type="journal"><person-group><name><surname>Yang</surname><given-names>Ganyan</given-names></name><name><surname>Yang</surname><given-names>Xingke</given-names></name><name><surname>Shi</surname><given-names>Hongliang</given-names></name></person-group><article-title>Taxonomy and phylogeny of the genus <italic><tp:taxon-name><tp:taxon-name-part taxon-name-part-type="genus" reg="Gastrocentrum">Gastrocentrum</tp:taxon-name-part></tp:taxon-name></italic> Gorham (<tp:taxon-name><tp:taxon-name-part taxon-name-part-type="order">Coleoptera</tp:taxon-name-part></tp:taxon-name>, <tp:taxon-name><tp:taxon-name-part taxon-name-part-type="family">Cleridae</tp:taxon-name-part></tp:taxon-name>, <tp:taxon-name><tp:taxon-name-part taxon-name-part-type="subfamily">Tillinae</tp:taxon-name-part></tp:taxon-name>), with the description of five new species</article-title><source>Zookeys</source><day>27</day><month>10</month><year>2020</year><volume>979</volume><fpage>99</fpage><lpage>132</lpage><pub-id pub-id-type="doi">10.3897/zookeys.979.53765</pub-id></mixed-citation></tp:treatment-meta><tp:nomenclature><tp:taxon-name><object-id xmlns:xlink="http://www.w3.org/1999/xlink" content-type="arpha" xlink:type="simple">790D18D7-2A83-5AAE-A728-6E6B03488F7E</object-id>
              <tp:taxon-name-part taxon-name-part-type="genus" reg="Gastrocentrum">Gastrocentrum</tp:taxon-name-part>
              <tp:taxon-name-part taxon-name-part-type="species" reg="regulare">regulare</tp:taxon-name-part>
              <object-id xmlns:xlink="http://www.w3.org/1999/xlink" content-type="zoobank" xlink:type="simple">http://zoobank.org/8463F3C7-F2A3-439E-AACD-0E238902A57A</object-id>
            </tp:taxon-name><tp:taxon-authority>
              sp. nov.</tp:taxon-authority><xref ref-type="fig" rid="F1">Figures 4</xref><xref ref-type="fig" rid="F2">, 10C</xref><xref ref-type="fig" rid="F7">, 15</xref><xref ref-type="fig" rid="F8">, 16</xref><xref ref-type="fig" rid="F16">, 25</xref></tp:nomenclature><tp:treatment-sec sec-type="Holotype."><title>Holotype.</title><p>
             Malaysia: “Malaysia, Pahang, Cameron Highlands, Tanah Rata vill. env., Gunung Jasar [Mt.]; 1470-1705m, 04°28.4–7'N, 101°21.6–22.1'E, Jiří Hájek leg. 18.iv–10.v.2009 / Holotype: <tp:taxon-name><tp:taxon-name-part taxon-name-part-type="genus" reg="Gastrocentrum">Gastrocentrum</tp:taxon-name-part> <tp:taxon-name-part taxon-name-part-type="species" reg="regulare">regulare</tp:taxon-name-part></tp:taxon-name> sp. nov. Yang &amp; Yang, 2020” (<named-content xmlns:xlink="http://www.w3.org/1999/xlink" content-type="dwc:institutional_code" xlink:type="simple">NMPC</named-content>, male, Fig. <xref ref-type="fig" rid="F1">4</xref>); <bold>Paratype</bold>. Same data as holotype (<named-content xmlns:xlink="http://www.w3.org/1999/xlink" content-type="dwc:institutional_code" xlink:type="simple">NMPC</named-content>, 1 female).</p></tp:treatment-sec><tp:treatment-sec sec-type="diagnosis" id="SECID0ERWBI"><title>Diagnosis.</title><p>This species is distinct in the genus in having ten regular rows of asetiferous punctations exceeding half of elytra, without <abbrev xmlns:xlink="http://www.w3.org/1999/xlink" xlink:title="accessory asetiferous punctation" id="ABBRID0EXWBI" xlink:type="simple">AAP</abbrev> between the <abbrev xmlns:xlink="http://www.w3.org/1999/xlink" xlink:title="primary asetiferous punctation" id="ABBRID0E2WBI" xlink:type="simple">PAP</abbrev> rows. It can be differentiated from <italic><tp:taxon-name><tp:taxon-name-part taxon-name-part-type="genus" reg="Gastrocentrum">G.</tp:taxon-name-part> <tp:taxon-name-part taxon-name-part-type="species" reg="xiaodongi">xiaodongi</tp:taxon-name-part></tp:taxon-name></italic> by: antennae expanded laterally from 7<sup>th</sup> antennomere onwards (Fig. <xref ref-type="fig" rid="F7">15I</xref>); elytra punctations rows stop by apical third (Fig. <xref ref-type="fig" rid="F2">10C</xref>); inner surface of elytron with a wedge-shaped protuberance; intercoxal process of first abdominal ventrite grooved longitudinally; spermathecal capsule slenderer, tapering to the tip (Fig. <xref ref-type="fig" rid="F8">16A</xref>, <abbrev xmlns:xlink="http://www.w3.org/1999/xlink" xlink:title="spermatheca" id="ABBRID0EYXBI" xlink:type="simple">sp</abbrev>).</p></tp:treatment-sec><tp:treatment-sec sec-type="description" id="SECID0E3XBI"><title>Description.</title><p><bold><italic>General appearance</italic>:
              </bold> length 12–14 mm, robust, dark brown. <bold><italic>Head</italic></bold>: including eyes feebly broader than pronotum; eyes moderately large, distance between eyes almost as long as the transverse diameter of eye; gular suture almost straight-up; antennae expanded laterally from 7<sup>th</sup> antennomere onwards (Fig. <xref ref-type="fig" rid="F7">15I</xref>); vertex and frons roughly punctate, postgenae rugose. <bold><italic>Pronotum</italic></bold>: oblong, length-width ratio ca. 1.5, constricted posteriorly; surface finely and densely punctate, clothed with long, yellow hairs. <bold><italic>Elytra</italic></bold>: oblong, sides subparallel, length/width ratio ca. 2.6, vested with grayish white setae; wedge-shaped protuberance present on inner surface; <abbrev xmlns:xlink="http://www.w3.org/1999/xlink" xlink:title="primary asetiferous punctation" id="ABBRID0EWYBI" xlink:type="simple">PAP</abbrev> arranged in ten rows, <abbrev xmlns:xlink="http://www.w3.org/1999/xlink" xlink:title="accessory asetiferous punctation" id="ABBRID0E1YBI" xlink:type="simple">AAP</abbrev> absent; interspace between 2<sup>nd</sup>–3<sup>rd</sup><abbrev xmlns:xlink="http://www.w3.org/1999/xlink" xlink:title="primary asetiferous punctation" id="ABBRID0ECZBI" xlink:type="simple">PAP</abbrev> rows ca. 2 × as wide as the punctation diameter; asetiferous punctations decreasing in size postmedially, and completely vanished at apical third (Fig. <xref ref-type="fig" rid="F2">10C</xref>). <bold><italic>Legs</italic></bold>: outer apex of protibial apex slightly extending obliquely, not forming a distinct tooth. <bold><italic>Abdomen</italic></bold>: intercoxal process of the first ventrite grooved longitudinally; metacoxal abdominal depressions weekly ridged in anterior margin, perpendicular carinae absent. <bold><italic>Male genitalia</italic></bold>: pygidium subquadrate, posterior margin rounded (Fig. <xref ref-type="fig" rid="F7">15G</xref>); sixth ventrite arciform, 3 × wider than length, posterior margin rounded, central membranous region oval, extending from anterior margin to posterior margin (Fig. <xref ref-type="fig" rid="F7">15H</xref>); tegmen tubiform, length ratio of phallobasic apodeme to phallobase ca. 1: 2.1 (Fig. <xref ref-type="fig" rid="F7">15A–C</xref>); parameres expanded, unhooked (Fig. <xref ref-type="fig" rid="F7">15B, b</xref>); interphallic plate shorter than half length of phallus (Fig. <xref ref-type="fig" rid="F7">15E</xref>); phallus apex knot-like, rounded (Fig. <xref ref-type="fig" rid="F7">15D, E</xref>). <bold><italic>Female reproductive organs</italic></bold>: pygidium slightly wider than long, posterior margin rounded (Fig. <xref ref-type="fig" rid="F8">16B</xref>); sixth ventrite trapezoidal, 3 × wider than long, central membranous region broad, apical accessory membranous region absent (Fig. <xref ref-type="fig" rid="F8">16C</xref>); bursa copulatrix clearly defined; spermathecal gland with a top tail of medium length (Fig. <xref ref-type="fig" rid="F8">16A</xref>, <abbrev xmlns:xlink="http://www.w3.org/1999/xlink" xlink:title="spermathecal gland" id="ABBRID0E11BI" xlink:type="simple">spg</abbrev>); spermathecal duct slender; spermathecal capsule slender, tapering to the tip, length/width ratio = 3.6 (Fig. <xref ref-type="fig" rid="F8">16A</xref>, <abbrev xmlns:xlink="http://www.w3.org/1999/xlink" xlink:title="spermatheca" id="ABBRID0EC2BI" xlink:type="simple">sp</abbrev>).</p><fig id="F7" position="float" orientation="portrait"><object-id xmlns:xlink="http://www.w3.org/1999/xlink" content-type="doi" xlink:type="simple">10.3897/zookeys.979.53765.figure15</object-id><object-id xmlns:xlink="http://www.w3.org/1999/xlink" content-type="arpha" xlink:type="simple">3F681B5B-8D08-5EBC-A60F-3FD9D283CCCE</object-id><label>Figure 15.</label><caption><p><italic><tp:taxon-name><tp:taxon-name-part taxon-name-part-type="genus" reg="Gastrocentrum">Gastrocentrum</tp:taxon-name-part> <tp:taxon-name-part taxon-name-part-type="species" reg="regulare">regulare</tp:taxon-name-part></tp:taxon-name></italic> sp. nov. male Holotype. <bold>A</bold> aedeagus in ventral view <bold>B</bold> tegmen in lateral view <bold>b</bold> apex of tegmen in lateral view <bold>C</bold> tegmen in ventral view <bold>D</bold> phallus with connecting membrane inverted, lateral view <bold>E</bold> phallus with connecting membrane inverted, ventral view <bold>F</bold> spicular fork <bold>G</bold> pygidium <bold>H</bold> sixth ventrite <bold>I</bold> antenna. Scale bar: 1 mm.</p></caption><graphic xmlns:xlink="http://www.w3.org/1999/xlink" xlink:href="zookeys-979-099-g007.jpg" position="float" orientation="portrait" xlink:type="simple" id="oo_467723.jpg"><uri content-type="original_file" xlink:type="simple">https://binary.pensoft.net/fig/467723</uri></graphic></fig></tp:treatment-sec><tp:treatment-sec sec-type="distribution" id="SECID0EW3BI"><title>Distribution.</title><p>Malaysia (Peninsular Malaysia).</p></tp:treatment-sec><tp:treatment-sec sec-type="etymology" id="SECID0E23BI"><title>Etymology.</title><p>Refer to the highly regular elytral asetiferous punctations of this species.</p><fig id="F8" position="float" orientation="portrait"><object-id xmlns:xlink="http://www.w3.org/1999/xlink" content-type="doi" xlink:type="simple">10.3897/zookeys.979.53765.figure16</object-id><object-id xmlns:xlink="http://www.w3.org/1999/xlink" content-type="arpha" xlink:type="simple">E1DA188C-13B6-55AD-8750-83D892A65255</object-id><label>Figure 16.</label><caption><p><bold>A–C</bold><italic><tp:taxon-name><tp:taxon-name-part taxon-name-part-type="genus" reg="Gastrocentrum">Gastrocentrum</tp:taxon-name-part> <tp:taxon-name-part taxon-name-part-type="species" reg="regulare">regulare</tp:taxon-name-part></tp:taxon-name></italic> sp. nov. female paratype <bold>A</bold> female reproductive organ <bold>B</bold> pygidium <bold>C</bold> sixth ventrite <bold>D–H</bold><italic><tp:taxon-name><tp:taxon-name-part taxon-name-part-type="genus" reg="Gastrocentrum">Gastrocentrum</tp:taxon-name-part> <tp:taxon-name-part taxon-name-part-type="species" reg="xiaodongi">xiaodongi</tp:taxon-name-part></tp:taxon-name></italic> sp. nov. female holotype <bold>D</bold> pygidium <bold>E</bold> sixth ventrite <bold>F, G</bold> female reproductive organ <bold>H</bold> antenna. Abbreviations: <bold><abbrev xmlns:xlink="http://www.w3.org/1999/xlink" xlink:title="bursa copulatrix" id="ABBRID0EZ5BI" xlink:type="simple">bc</abbrev></bold> bursa copulatrix <bold><abbrev xmlns:xlink="http://www.w3.org/1999/xlink" xlink:title="common oviduct i.e. median oviduct" id="ABBRID0E55BI" xlink:type="simple">cov</abbrev></bold> common oviduct <bold><abbrev xmlns:xlink="http://www.w3.org/1999/xlink" xlink:title="ovipositor" id="ABBRID0ED6BI" xlink:type="simple">ovp</abbrev></bold> ovipositor <bold><abbrev xmlns:xlink="http://www.w3.org/1999/xlink" xlink:title="proctigeral bacculi" id="ABBRID0EI6BI" xlink:type="simple">pgb</abbrev></bold> proctigeral bacculi <bold><abbrev xmlns:xlink="http://www.w3.org/1999/xlink" xlink:title="spermatheca" id="ABBRID0EN6BI" xlink:type="simple">sp</abbrev></bold> spermatheca <bold><abbrev xmlns:xlink="http://www.w3.org/1999/xlink" xlink:title="spermathecal gland" id="ABBRID0ES6BI" xlink:type="simple">spg</abbrev></bold> spermathecal gland <bold><abbrev xmlns:xlink="http://www.w3.org/1999/xlink" xlink:title="top tail of spermathecal gland" id="ABBRID0EX6BI" xlink:type="simple">spgtt</abbrev></bold> top tail of spermathecal gland <bold><abbrev xmlns:xlink="http://www.w3.org/1999/xlink" xlink:title="vagina" id="ABBRID0E36BI" xlink:type="simple">va</abbrev></bold> vagina <bold><abbrev xmlns:xlink="http://www.w3.org/1999/xlink" xlink:title="sixth ventrite" id="ABBRID0EBACI" xlink:type="simple">v6</abbrev></bold> sixth ventrite. Scale bars: 0.5mm (<bold>A–F, H</bold>).</p></caption><graphic xmlns:xlink="http://www.w3.org/1999/xlink" xlink:href="zookeys-979-099-g008.jpg" position="float" orientation="portrait" xlink:type="simple" id="oo_467724.jpg"><uri content-type="original_file" xlink:type="simple">https://binary.pensoft.net/fig/467724</uri></graphic></fig></tp:treatment-sec><tp:treatment-sec><!--Section generated to contain objects referenced in tp:taxon-treatment.--><fig id="F1" position="float" orientation="portrait"><object-id xmlns:xlink="http://www.w3.org/1999/xlink" content-type="doi" xlink:type="simple">10.3897/zookeys.979.53765.figures1-9</object-id><object-id xmlns:xlink="http://www.w3.org/1999/xlink" content-type="arpha" xlink:type="simple">83FA1D89-9545-5AAF-8A3D-5C6045398583</object-id><label>Figures 1–9.</label><caption><p>Habitus. <bold>1</bold><italic><tp:taxon-name><tp:taxon-name-part taxon-name-part-type="genus" reg="Gastrocentrum">Gastrocentrum</tp:taxon-name-part> <tp:taxon-name-part taxon-name-part-type="species" reg="magnum">magnum</tp:taxon-name-part></tp:taxon-name></italic> sp. nov. Holotype <bold>2</bold><italic><tp:taxon-name><tp:taxon-name-part taxon-name-part-type="genus" reg="Gastrocentrum">G.</tp:taxon-name-part> <tp:taxon-name-part taxon-name-part-type="species" reg="dux">dux</tp:taxon-name-part></tp:taxon-name></italic> from Australia <bold>3</bold><italic><tp:taxon-name><tp:taxon-name-part taxon-name-part-type="genus" reg="Gastrocentrum">G.</tp:taxon-name-part> <tp:taxon-name-part taxon-name-part-type="species" reg="unicolor">unicolor</tp:taxon-name-part></tp:taxon-name></italic> (Lectotype of <italic><tp:taxon-name><tp:taxon-name-part taxon-name-part-type="genus" reg="Gastrocentrum">G.</tp:taxon-name-part> <tp:taxon-name-part taxon-name-part-type="species" reg="pauper">pauper</tp:taxon-name-part></tp:taxon-name></italic>) <bold>4</bold><italic><tp:taxon-name><tp:taxon-name-part taxon-name-part-type="genus" reg="Gastrocentrum">G.</tp:taxon-name-part> <tp:taxon-name-part taxon-name-part-type="species" reg="regulare">regulare</tp:taxon-name-part></tp:taxon-name></italic> sp. nov. Holotype <bold>5</bold><italic><tp:taxon-name><tp:taxon-name-part taxon-name-part-type="genus" reg="Gastrocentrum">G.</tp:taxon-name-part> <tp:taxon-name-part taxon-name-part-type="species" reg="xiaodongi">xiaodongi</tp:taxon-name-part></tp:taxon-name></italic> sp. nov. Holotype <bold>6</bold><italic><tp:taxon-name><tp:taxon-name-part taxon-name-part-type="genus" reg="Gastrocentrum">G.</tp:taxon-name-part> <tp:taxon-name-part taxon-name-part-type="species" reg="zayuense">zayuense</tp:taxon-name-part></tp:taxon-name></italic> sp. nov. Holotype <bold>7</bold><italic><tp:taxon-name><tp:taxon-name-part taxon-name-part-type="genus" reg="Gastrocentrum">G.</tp:taxon-name-part> <tp:taxon-name-part taxon-name-part-type="species" reg="gaoligongense">gaoligongense</tp:taxon-name-part></tp:taxon-name></italic> sp. nov. Holotype <bold>8</bold><italic><tp:taxon-name><tp:taxon-name-part taxon-name-part-type="genus" reg="Tillus">Tillus</tp:taxon-name-part> <tp:taxon-name-part taxon-name-part-type="species" reg="nitidus">nitidus</tp:taxon-name-part></tp:taxon-name></italic> comb. nov. Holotype <bold>9</bold><italic><tp:taxon-name><tp:taxon-name-part taxon-name-part-type="genus" reg="Isocymatodera">Isocymatodera</tp:taxon-name-part> <tp:taxon-name-part taxon-name-part-type="species" reg="atricolor">atricolor</tp:taxon-name-part></tp:taxon-name></italic> Syntype. Scale bars: 5mm (<bold>1, 2</bold>) 2mm (<bold>3–9</bold>).</p></caption><graphic xmlns:xlink="http://www.w3.org/1999/xlink" xlink:href="zookeys-979-099-g001.jpg" position="float" orientation="portrait" xlink:type="simple" id="oo_467717.jpg"><uri content-type="original_file" xlink:type="simple">https://binary.pensoft.net/fig/467717</uri></graphic></fig><fig id="F2" position="float" orientation="portrait"><object-id xmlns:xlink="http://www.w3.org/1999/xlink" content-type="doi" xlink:type="simple">10.3897/zookeys.979.53765.figure10</object-id><object-id xmlns:xlink="http://www.w3.org/1999/xlink" content-type="arpha" xlink:type="simple">EF85096E-3496-5487-BDF2-3CE5EF3A3C05</object-id><label>Figure 10.</label><caption><p>Drawing of elytral asetiferous punctations. <bold>A</bold><italic><tp:taxon-name><tp:taxon-name-part taxon-name-part-type="genus" reg="Gastrocentrum">Gastrocentrum</tp:taxon-name-part> <tp:taxon-name-part taxon-name-part-type="species" reg="magnum">magnum</tp:taxon-name-part></tp:taxon-name></italic> sp. nov. <bold>B</bold><italic><tp:taxon-name><tp:taxon-name-part taxon-name-part-type="genus" reg="Gastrocentrum">G.</tp:taxon-name-part> <tp:taxon-name-part taxon-name-part-type="species" reg="dux">dux</tp:taxon-name-part></tp:taxon-name></italic><bold>C</bold><italic><tp:taxon-name><tp:taxon-name-part taxon-name-part-type="genus" reg="Gastrocentrum">G.</tp:taxon-name-part> <tp:taxon-name-part taxon-name-part-type="species" reg="regulare">regulare</tp:taxon-name-part></tp:taxon-name></italic> sp. nov. <bold>D</bold><italic><tp:taxon-name><tp:taxon-name-part taxon-name-part-type="genus" reg="Gastrocentrum">G.</tp:taxon-name-part> <tp:taxon-name-part taxon-name-part-type="species" reg="xiaodongi">xiaodongi</tp:taxon-name-part></tp:taxon-name></italic> sp. nov. <bold>E</bold><italic><tp:taxon-name><tp:taxon-name-part taxon-name-part-type="genus" reg="Gastrocentrum">G.</tp:taxon-name-part> <tp:taxon-name-part taxon-name-part-type="species" reg="gaoligongense">gaoligongense</tp:taxon-name-part></tp:taxon-name></italic> sp. nov. <bold>F–H</bold><italic><tp:taxon-name><tp:taxon-name-part taxon-name-part-type="genus" reg="Gastrocentrum">G.</tp:taxon-name-part> <tp:taxon-name-part taxon-name-part-type="species" reg="zayuense">zayuense</tp:taxon-name-part></tp:taxon-name></italic> sp. nov. The numbers 1–10 annotate the serial rows of primary asetiferous punctuations (<abbrev xmlns:xlink="http://www.w3.org/1999/xlink" xlink:title="primary asetiferous punctation" id="ABBRID0EX6AG" xlink:type="simple">PAP</abbrev>). Abbreviations: <bold>a</bold> accessory asetiferous punctations.</p></caption><graphic xmlns:xlink="http://www.w3.org/1999/xlink" xlink:href="zookeys-979-099-g002.jpg" position="float" orientation="portrait" xlink:type="simple" id="oo_467718.jpg"><uri content-type="original_file" xlink:type="simple">https://binary.pensoft.net/fig/467718</uri></graphic></fig><fig id="F16" position="float" orientation="portrait"><object-id xmlns:xlink="http://www.w3.org/1999/xlink" content-type="doi" xlink:type="simple">10.3897/zookeys.979.53765.figure25</object-id><object-id xmlns:xlink="http://www.w3.org/1999/xlink" content-type="arpha" xlink:type="simple">A477D64F-705C-55C9-914C-5189D33E7E20</object-id><label>Figure 25.</label><caption><p>Geographical distribution map of the genus <italic><tp:taxon-name><tp:taxon-name-part taxon-name-part-type="genus" reg="Gastrocentrum">Gastrocentrum</tp:taxon-name-part></tp:taxon-name></italic>.</p></caption><graphic xmlns:xlink="http://www.w3.org/1999/xlink" xlink:href="zookeys-979-099-g016.jpg" position="float" orientation="portrait" xlink:type="simple" id="oo_467732.jpg"><uri content-type="original_file" xlink:type="simple">https://binary.pensoft.net/fig/467732</uri></graphic></fig></tp:treatment-sec></tp:taxon-treatment>
