# Supplementary material for: Taxonomy and phylogeny of the genus Gastrocentrum Gorham (Coleoptera, Cleridae, Tillinae), with the description of five new species
Source: Zookeys. 2020 Oct 27;979:99–132. doi: 10.3897/zookeys.979.53765 (PMC7609498; doi:10.3897/zookeys.979.53765)
Supplement: XML Treatment for Gastrocentrum xiaodongi [file zookeys.979.53765-treatment7.xml]

<!DOCTYPE tp:taxon-treatment
  PUBLIC "-//TaxonX//DTD Taxonomic Treatment Publishing DTD v0 20100105//EN" "tax-treatment-NSO.dtd">
<tp:taxon-treatment xmlns:tp="http://www.plazi.org/taxpub"><tp:treatment-meta><kwd-group><label>Taxon classification</label><kwd><named-content xmlns:xlink="http://www.w3.org/1999/xlink" content-type="kingdom">Animalia</named-content></kwd><kwd><named-content xmlns:xlink="http://www.w3.org/1999/xlink" content-type="order">Coleoptera</named-content></kwd><kwd><named-content xmlns:xlink="http://www.w3.org/1999/xlink" content-type="family">Cleridae</named-content></kwd></kwd-group><mixed-citation publication-type="journal"><person-group><name><surname>Yang</surname><given-names>Ganyan</given-names></name><name><surname>Yang</surname><given-names>Xingke</given-names></name><name><surname>Shi</surname><given-names>Hongliang</given-names></name></person-group><article-title>Taxonomy and phylogeny of the genus <italic><tp:taxon-name><tp:taxon-name-part taxon-name-part-type="genus" reg="Gastrocentrum">Gastrocentrum</tp:taxon-name-part></tp:taxon-name></italic> Gorham (<tp:taxon-name><tp:taxon-name-part taxon-name-part-type="order">Coleoptera</tp:taxon-name-part></tp:taxon-name>, <tp:taxon-name><tp:taxon-name-part taxon-name-part-type="family">Cleridae</tp:taxon-name-part></tp:taxon-name>, <tp:taxon-name><tp:taxon-name-part taxon-name-part-type="subfamily">Tillinae</tp:taxon-name-part></tp:taxon-name>), with the description of five new species</article-title><source>Zookeys</source><day>27</day><month>10</month><year>2020</year><volume>979</volume><fpage>99</fpage><lpage>132</lpage><pub-id pub-id-type="doi">10.3897/zookeys.979.53765</pub-id></mixed-citation></tp:treatment-meta><tp:nomenclature><tp:taxon-name><object-id xmlns:xlink="http://www.w3.org/1999/xlink" content-type="arpha" xlink:type="simple">BA64333F-A7F0-59F6-AA0A-746D1F3D6880</object-id>
              <tp:taxon-name-part taxon-name-part-type="genus" reg="Gastrocentrum">Gastrocentrum</tp:taxon-name-part>
              <tp:taxon-name-part taxon-name-part-type="species" reg="xiaodongi">xiaodongi</tp:taxon-name-part>
              <object-id xmlns:xlink="http://www.w3.org/1999/xlink" content-type="zoobank" xlink:type="simple">http://zoobank.org/B249CD1A-1BBC-4698-AA3C-961FF427B647</object-id>
            </tp:taxon-name><tp:taxon-authority>
              sp. nov.</tp:taxon-authority><xref ref-type="fig" rid="F1">Figures 5</xref><xref ref-type="fig" rid="F2">, 10D</xref><xref ref-type="fig" rid="F8">, 16D–H</xref><xref ref-type="fig" rid="F16">, 25</xref></tp:nomenclature><tp:treatment-sec sec-type="Holotype."><title>Holotype.</title><p>
             China: “Xizang (Tibet), Jilongxian [Gyirong county], 1785m, Xinjiangcun, 2019.VI.28, leg. X-D. YANG / Holotype: <tp:taxon-name><tp:taxon-name-part taxon-name-part-type="genus" reg="Gastrocentrum">Gastrocentrum</tp:taxon-name-part> <tp:taxon-name-part taxon-name-part-type="species" reg="xiaodongi">xiaodongi</tp:taxon-name-part></tp:taxon-name> sp. nov. Yang &amp; Yang, 2020” (<abbrev xmlns:xlink="http://www.w3.org/1999/xlink" xlink:title="Collection of Chen Changchin, Taiwan, China" id="ABBRID0E1CCI" xlink:type="simple">CCCC</abbrev>, female, Fig. <xref ref-type="fig" rid="F1">5</xref>). <bold>Paratypes</bold>. <bold>Nepal</bold>: Manaslu Mts., E slope of Ngadi Khola valley, 2000–2300 m, 14–16.V.2005, leg. J. Schmidt, <named-content xmlns:xlink="http://www.w3.org/1999/xlink" content-type="dwc:verbatimCoordinates" xlink:type="simple"><named-content content-type="geo-json" specific-use="{&#34;type&#34;:&#34;Point&#34;,&#34;coordinates&#34;:[84.483333,28.366667]}" id="NCID0EJDCI" xlink:type="simple">28°22'N, 84°29'E</named-content></named-content> (<abbrev xmlns:xlink="http://www.w3.org/1999/xlink" content-type="institution" xlink:title="Roland Gerstmeier Collection, Munich" id="ABBRID0EODCI" xlink:type="simple">RGCM</abbrev>, 1 male); W-Nepal, Modi Khola, Bhakta B.; Banthanti – 2500 – Landrung – 1600 m, 2.VI.1984 (<named-content xmlns:xlink="http://www.w3.org/1999/xlink" content-type="dwc:institutional_code" xlink:type="simple">NHMB</named-content>, 1 female).</p></tp:treatment-sec><tp:treatment-sec sec-type="diagnosis" id="SECID0EYDCI"><title>Diagnosis.</title><p>This new species is different from <italic><tp:taxon-name><tp:taxon-name-part taxon-name-part-type="genus" reg="Gastrocentrum">G.</tp:taxon-name-part> <tp:taxon-name-part taxon-name-part-type="species" reg="regulare">regulare</tp:taxon-name-part></tp:taxon-name></italic> sp. nov. by: antennae expanded laterally from 8<sup>th</sup> antennomere onwards; elytral asetiferous punctations stop by middle (Fig. <xref ref-type="fig" rid="F2">10D</xref>); elytral inner surface without wedge-shaped protuberance; intercoxal process of first abdominal ventrite not grooved (Fig. <xref ref-type="fig" rid="F12">20C</xref>, <abbrev xmlns:xlink="http://www.w3.org/1999/xlink" xlink:title="intercoxal process" id="ABBRID0EXECI" xlink:type="simple">ip</abbrev>); spermathecal capsule thicker, rounded distally (Fig. <xref ref-type="fig" rid="F8">16F</xref>, <abbrev xmlns:xlink="http://www.w3.org/1999/xlink" xlink:title="spermatheca" id="ABBRID0E6ECI" xlink:type="simple">sp</abbrev>). The new species also looks similar to <italic><tp:taxon-name><tp:taxon-name-part taxon-name-part-type="genus" reg="Gastrocentrum">G.</tp:taxon-name-part> <tp:taxon-name-part taxon-name-part-type="species" reg="zayuense">zayuense</tp:taxon-name-part></tp:taxon-name></italic> sp. nov. and <italic><tp:taxon-name><tp:taxon-name-part taxon-name-part-type="genus" reg="Gastrocentrum">G.</tp:taxon-name-part> <tp:taxon-name-part taxon-name-part-type="species" reg="gaoligongense">gaoligongense</tp:taxon-name-part></tp:taxon-name></italic> sp. nov. at first glance, but it differs from the latter two species by: elytral asetiferous punctations somewhat larger and reaching lateral margins (Fig. <xref ref-type="fig" rid="F2">10D</xref>), female antennae expanded laterally from 8<sup>th</sup> antennomere onwards (Fig. <xref ref-type="fig" rid="F8">16H</xref>). It also differs from <italic><tp:taxon-name><tp:taxon-name-part taxon-name-part-type="genus" reg="Gastrocentrum">G.</tp:taxon-name-part> <tp:taxon-name-part taxon-name-part-type="species" reg="gaoligongense">gaoligongense</tp:taxon-name-part></tp:taxon-name></italic> sp. nov. by elytral inner surface without a wedge-shaped protuberance.</p></tp:treatment-sec><tp:treatment-sec sec-type="description" id="SECID0E1GCI"><title>Description.</title><p><bold><italic>General appearance</italic>:
              </bold> length 14 mm, brown, a little slenderer than previous species. <bold><italic>Head</italic></bold>: including eyes slightly broader than pronotum; eyes moderately large, distance between eyes slightly greater than the transverse diameter of eye; female antennae expanded laterally from 8<sup>th</sup> antennomere onwards (Fig. <xref ref-type="fig" rid="F8">16H</xref>); vertex and frons rugose, densely punctate, postgenae rugose. <bold><italic>Pronotum</italic></bold>: oblong, length/width ratio ca. 1.6, constricted posteriorly; surface finely and densely punctate, clothed with long, yellow hairs. <bold><italic>Elytra</italic></bold>: oblong, sides subparallel in basal half and weekly widened in apical half, length/width ratio ca. 2.4, vested with yellow setae; wedge-shaped protuberance absent on inner surface; <abbrev xmlns:xlink="http://www.w3.org/1999/xlink" xlink:title="primary asetiferous punctation" id="ABBRID0EUHCI" xlink:type="simple">PAP</abbrev> only present on basal half in ten rows, <abbrev xmlns:xlink="http://www.w3.org/1999/xlink" xlink:title="accessory asetiferous punctation" id="ABBRID0EYHCI" xlink:type="simple">AAP</abbrev> absent, <abbrev xmlns:xlink="http://www.w3.org/1999/xlink" xlink:title="primary asetiferous punctation" id="ABBRID0E3HCI" xlink:type="simple">PAP</abbrev> a little larger than those in <italic><tp:taxon-name><tp:taxon-name-part taxon-name-part-type="genus" reg="Gastrocentrum">G.</tp:taxon-name-part> <tp:taxon-name-part taxon-name-part-type="species" reg="regulare">regulare</tp:taxon-name-part></tp:taxon-name></italic>, <italic><tp:taxon-name><tp:taxon-name-part taxon-name-part-type="genus" reg="Gastrocentrum">G.</tp:taxon-name-part> <tp:taxon-name-part taxon-name-part-type="species" reg="zayuense">zayuense</tp:taxon-name-part></tp:taxon-name></italic>, and <italic><tp:taxon-name><tp:taxon-name-part taxon-name-part-type="genus" reg="Gastrocentrum">G.</tp:taxon-name-part> <tp:taxon-name-part taxon-name-part-type="species" reg="gaoligongense">gaoligongense</tp:taxon-name-part></tp:taxon-name></italic>; interspace between 2<sup>nd</sup>-3<sup>rd</sup><abbrev xmlns:xlink="http://www.w3.org/1999/xlink" xlink:title="primary asetiferous punctation" id="ABBRID0EFJCI" xlink:type="simple">PAP</abbrev> rows greater than punctation diameter (Fig. <xref ref-type="fig" rid="F2">10D</xref>). <bold><italic>Legs</italic></bold>: outer apex of protibia not extending outwards. <bold><italic>Abdomen</italic></bold>: intercoxal process of the first ventrite not grooved longitudinally; metacoxal abdominal depressions weekly ridged in anterior margin, perpendicular carinae absent. <bold><italic>Male genitalia</italic></bold>: not studied. <bold><italic>Female reproductive organs</italic></bold>: pygidium slightly broader than long, posterior margin rounded (Fig. <xref ref-type="fig" rid="F8">16D</xref>); sixth ventrite semi-circle, central membranous region broad, apical accessory membranous region absent (Fig. <xref ref-type="fig" rid="F8">16E</xref>); both dorsal and ventral lamina have three incisions; bursa copulatrix clearly defined; spermathecal gland with a short top tail; spermathecal duct slightly inflated distally; spermathecal capsule rounded in apex, length/width ratio = 2.0. (Fig. <xref ref-type="fig" rid="F8">16F, G</xref>).</p></tp:treatment-sec><tp:treatment-sec sec-type="distribution" id="SECID0EFKCI"><title>Distribution.</title><p>China (Xizang, Gyirong), Nepal.</p></tp:treatment-sec><tp:treatment-sec sec-type="etymology" id="SECID0EKKCI"><title>Etymology.</title><p>We are pleased to dedicate this species to its collector and our friend, Mr Yang Xiaodong.</p></tp:treatment-sec><tp:treatment-sec><!--Section generated to contain objects referenced in tp:taxon-treatment.--><fig id="F1" position="float" orientation="portrait"><object-id xmlns:xlink="http://www.w3.org/1999/xlink" content-type="doi" xlink:type="simple">10.3897/zookeys.979.53765.figures1-9</object-id><object-id xmlns:xlink="http://www.w3.org/1999/xlink" content-type="arpha" xlink:type="simple">83FA1D89-9545-5AAF-8A3D-5C6045398583</object-id><label>Figures 1–9.</label><caption><p>Habitus. <bold>1</bold><italic><tp:taxon-name><tp:taxon-name-part taxon-name-part-type="genus" reg="Gastrocentrum">Gastrocentrum</tp:taxon-name-part> <tp:taxon-name-part taxon-name-part-type="species" reg="magnum">magnum</tp:taxon-name-part></tp:taxon-name></italic> sp. nov. Holotype <bold>2</bold><italic><tp:taxon-name><tp:taxon-name-part taxon-name-part-type="genus" reg="Gastrocentrum">G.</tp:taxon-name-part> <tp:taxon-name-part taxon-name-part-type="species" reg="dux">dux</tp:taxon-name-part></tp:taxon-name></italic> from Australia <bold>3</bold><italic><tp:taxon-name><tp:taxon-name-part taxon-name-part-type="genus" reg="Gastrocentrum">G.</tp:taxon-name-part> <tp:taxon-name-part taxon-name-part-type="species" reg="unicolor">unicolor</tp:taxon-name-part></tp:taxon-name></italic> (Lectotype of <italic><tp:taxon-name><tp:taxon-name-part taxon-name-part-type="genus" reg="Gastrocentrum">G.</tp:taxon-name-part> <tp:taxon-name-part taxon-name-part-type="species" reg="pauper">pauper</tp:taxon-name-part></tp:taxon-name></italic>) <bold>4</bold><italic><tp:taxon-name><tp:taxon-name-part taxon-name-part-type="genus" reg="Gastrocentrum">G.</tp:taxon-name-part> <tp:taxon-name-part taxon-name-part-type="species" reg="regulare">regulare</tp:taxon-name-part></tp:taxon-name></italic> sp. nov. Holotype <bold>5</bold><italic><tp:taxon-name><tp:taxon-name-part taxon-name-part-type="genus" reg="Gastrocentrum">G.</tp:taxon-name-part> <tp:taxon-name-part taxon-name-part-type="species" reg="xiaodongi">xiaodongi</tp:taxon-name-part></tp:taxon-name></italic> sp. nov. Holotype <bold>6</bold><italic><tp:taxon-name><tp:taxon-name-part taxon-name-part-type="genus" reg="Gastrocentrum">G.</tp:taxon-name-part> <tp:taxon-name-part taxon-name-part-type="species" reg="zayuense">zayuense</tp:taxon-name-part></tp:taxon-name></italic> sp. nov. Holotype <bold>7</bold><italic><tp:taxon-name><tp:taxon-name-part taxon-name-part-type="genus" reg="Gastrocentrum">G.</tp:taxon-name-part> <tp:taxon-name-part taxon-name-part-type="species" reg="gaoligongense">gaoligongense</tp:taxon-name-part></tp:taxon-name></italic> sp. nov. Holotype <bold>8</bold><italic><tp:taxon-name><tp:taxon-name-part taxon-name-part-type="genus" reg="Tillus">Tillus</tp:taxon-name-part> <tp:taxon-name-part taxon-name-part-type="species" reg="nitidus">nitidus</tp:taxon-name-part></tp:taxon-name></italic> comb. nov. Holotype <bold>9</bold><italic><tp:taxon-name><tp:taxon-name-part taxon-name-part-type="genus" reg="Isocymatodera">Isocymatodera</tp:taxon-name-part> <tp:taxon-name-part taxon-name-part-type="species" reg="atricolor">atricolor</tp:taxon-name-part></tp:taxon-name></italic> Syntype. Scale bars: 5mm (<bold>1, 2</bold>) 2mm (<bold>3–9</bold>).</p></caption><graphic xmlns:xlink="http://www.w3.org/1999/xlink" xlink:href="zookeys-979-099-g001.jpg" position="float" orientation="portrait" xlink:type="simple" id="oo_467717.jpg"><uri content-type="original_file" xlink:type="simple">https://binary.pensoft.net/fig/467717</uri></graphic></fig><fig id="F2" position="float" orientation="portrait"><object-id xmlns:xlink="http://www.w3.org/1999/xlink" content-type="doi" xlink:type="simple">10.3897/zookeys.979.53765.figure10</object-id><object-id xmlns:xlink="http://www.w3.org/1999/xlink" content-type="arpha" xlink:type="simple">EF85096E-3496-5487-BDF2-3CE5EF3A3C05</object-id><label>Figure 10.</label><caption><p>Drawing of elytral asetiferous punctations. <bold>A</bold><italic><tp:taxon-name><tp:taxon-name-part taxon-name-part-type="genus" reg="Gastrocentrum">Gastrocentrum</tp:taxon-name-part> <tp:taxon-name-part taxon-name-part-type="species" reg="magnum">magnum</tp:taxon-name-part></tp:taxon-name></italic> sp. nov. <bold>B</bold><italic><tp:taxon-name><tp:taxon-name-part taxon-name-part-type="genus" reg="Gastrocentrum">G.</tp:taxon-name-part> <tp:taxon-name-part taxon-name-part-type="species" reg="dux">dux</tp:taxon-name-part></tp:taxon-name></italic><bold>C</bold><italic><tp:taxon-name><tp:taxon-name-part taxon-name-part-type="genus" reg="Gastrocentrum">G.</tp:taxon-name-part> <tp:taxon-name-part taxon-name-part-type="species" reg="regulare">regulare</tp:taxon-name-part></tp:taxon-name></italic> sp. nov. <bold>D</bold><italic><tp:taxon-name><tp:taxon-name-part taxon-name-part-type="genus" reg="Gastrocentrum">G.</tp:taxon-name-part> <tp:taxon-name-part taxon-name-part-type="species" reg="xiaodongi">xiaodongi</tp:taxon-name-part></tp:taxon-name></italic> sp. nov. <bold>E</bold><italic><tp:taxon-name><tp:taxon-name-part taxon-name-part-type="genus" reg="Gastrocentrum">G.</tp:taxon-name-part> <tp:taxon-name-part taxon-name-part-type="species" reg="gaoligongense">gaoligongense</tp:taxon-name-part></tp:taxon-name></italic> sp. nov. <bold>F–H</bold><italic><tp:taxon-name><tp:taxon-name-part taxon-name-part-type="genus" reg="Gastrocentrum">G.</tp:taxon-name-part> <tp:taxon-name-part taxon-name-part-type="species" reg="zayuense">zayuense</tp:taxon-name-part></tp:taxon-name></italic> sp. nov. The numbers 1–10 annotate the serial rows of primary asetiferous punctuations (<abbrev xmlns:xlink="http://www.w3.org/1999/xlink" xlink:title="primary asetiferous punctation" id="ABBRID0EX6AG" xlink:type="simple">PAP</abbrev>). Abbreviations: <bold>a</bold> accessory asetiferous punctations.</p></caption><graphic xmlns:xlink="http://www.w3.org/1999/xlink" xlink:href="zookeys-979-099-g002.jpg" position="float" orientation="portrait" xlink:type="simple" id="oo_467718.jpg"><uri content-type="original_file" xlink:type="simple">https://binary.pensoft.net/fig/467718</uri></graphic></fig><fig id="F8" position="float" orientation="portrait"><object-id xmlns:xlink="http://www.w3.org/1999/xlink" content-type="doi" xlink:type="simple">10.3897/zookeys.979.53765.figure16</object-id><object-id xmlns:xlink="http://www.w3.org/1999/xlink" content-type="arpha" xlink:type="simple">E1DA188C-13B6-55AD-8750-83D892A65255</object-id><label>Figure 16.</label><caption><p><bold>A–C</bold><italic><tp:taxon-name><tp:taxon-name-part taxon-name-part-type="genus" reg="Gastrocentrum">Gastrocentrum</tp:taxon-name-part> <tp:taxon-name-part taxon-name-part-type="species" reg="regulare">regulare</tp:taxon-name-part></tp:taxon-name></italic> sp. nov. female paratype <bold>A</bold> female reproductive organ <bold>B</bold> pygidium <bold>C</bold> sixth ventrite <bold>D–H</bold><italic><tp:taxon-name><tp:taxon-name-part taxon-name-part-type="genus" reg="Gastrocentrum">Gastrocentrum</tp:taxon-name-part> <tp:taxon-name-part taxon-name-part-type="species" reg="xiaodongi">xiaodongi</tp:taxon-name-part></tp:taxon-name></italic> sp. nov. female holotype <bold>D</bold> pygidium <bold>E</bold> sixth ventrite <bold>F, G</bold> female reproductive organ <bold>H</bold> antenna. Abbreviations: <bold><abbrev xmlns:xlink="http://www.w3.org/1999/xlink" xlink:title="bursa copulatrix" id="ABBRID0EZ5BI" xlink:type="simple">bc</abbrev></bold> bursa copulatrix <bold><abbrev xmlns:xlink="http://www.w3.org/1999/xlink" xlink:title="common oviduct i.e. median oviduct" id="ABBRID0E55BI" xlink:type="simple">cov</abbrev></bold> common oviduct <bold><abbrev xmlns:xlink="http://www.w3.org/1999/xlink" xlink:title="ovipositor" id="ABBRID0ED6BI" xlink:type="simple">ovp</abbrev></bold> ovipositor <bold><abbrev xmlns:xlink="http://www.w3.org/1999/xlink" xlink:title="proctigeral bacculi" id="ABBRID0EI6BI" xlink:type="simple">pgb</abbrev></bold> proctigeral bacculi <bold><abbrev xmlns:xlink="http://www.w3.org/1999/xlink" xlink:title="spermatheca" id="ABBRID0EN6BI" xlink:type="simple">sp</abbrev></bold> spermatheca <bold><abbrev xmlns:xlink="http://www.w3.org/1999/xlink" xlink:title="spermathecal gland" id="ABBRID0ES6BI" xlink:type="simple">spg</abbrev></bold> spermathecal gland <bold><abbrev xmlns:xlink="http://www.w3.org/1999/xlink" xlink:title="top tail of spermathecal gland" id="ABBRID0EX6BI" xlink:type="simple">spgtt</abbrev></bold> top tail of spermathecal gland <bold><abbrev xmlns:xlink="http://www.w3.org/1999/xlink" xlink:title="vagina" id="ABBRID0E36BI" xlink:type="simple">va</abbrev></bold> vagina <bold><abbrev xmlns:xlink="http://www.w3.org/1999/xlink" xlink:title="sixth ventrite" id="ABBRID0EBACI" xlink:type="simple">v6</abbrev></bold> sixth ventrite. Scale bars: 0.5mm (<bold>A–F, H</bold>).</p></caption><graphic xmlns:xlink="http://www.w3.org/1999/xlink" xlink:href="zookeys-979-099-g008.jpg" position="float" orientation="portrait" xlink:type="simple" id="oo_467724.jpg"><uri content-type="original_file" xlink:type="simple">https://binary.pensoft.net/fig/467724</uri></graphic></fig><fig id="F16" position="float" orientation="portrait"><object-id xmlns:xlink="http://www.w3.org/1999/xlink" content-type="doi" xlink:type="simple">10.3897/zookeys.979.53765.figure25</object-id><object-id xmlns:xlink="http://www.w3.org/1999/xlink" content-type="arpha" xlink:type="simple">A477D64F-705C-55C9-914C-5189D33E7E20</object-id><label>Figure 25.</label><caption><p>Geographical distribution map of the genus <italic><tp:taxon-name><tp:taxon-name-part taxon-name-part-type="genus" reg="Gastrocentrum">Gastrocentrum</tp:taxon-name-part></tp:taxon-name></italic>.</p></caption><graphic xmlns:xlink="http://www.w3.org/1999/xlink" xlink:href="zookeys-979-099-g016.jpg" position="float" orientation="portrait" xlink:type="simple" id="oo_467732.jpg"><uri content-type="original_file" xlink:type="simple">https://binary.pensoft.net/fig/467732</uri></graphic></fig><fig id="F12" position="float" orientation="portrait"><object-id xmlns:xlink="http://www.w3.org/1999/xlink" content-type="doi" xlink:type="simple">10.3897/zookeys.979.53765.figures20-21</object-id><object-id xmlns:xlink="http://www.w3.org/1999/xlink" content-type="arpha" xlink:type="simple">DE22125A-75FD-534A-B32F-E52F52EDB834</object-id><label>Figures 20–21.</label><caption><p><bold>20A, B</bold> wedge-shaped protuberance on inner surface of elytron with <italic><tp:taxon-name><tp:taxon-name-part taxon-name-part-type="genus" reg="Gastrocentrum">G.</tp:taxon-name-part> <tp:taxon-name-part taxon-name-part-type="species" reg="unicolor">unicolor</tp:taxon-name-part></tp:taxon-name></italic> as an example <bold>C, D</bold> abdomen of <italic><tp:taxon-name><tp:taxon-name-part taxon-name-part-type="genus" reg="Gastrocentrum">G.</tp:taxon-name-part> <tp:taxon-name-part taxon-name-part-type="species" reg="zayuense">zayuense</tp:taxon-name-part></tp:taxon-name></italic> in ventral and lateral view showing 1<sup>st</sup>–5<sup>th</sup> ventrites with short lateral ridges on each segments <bold>E</bold> intercoxal process of first ventrite of <italic><tp:taxon-name><tp:taxon-name-part taxon-name-part-type="genus" reg="Gastrocentrum">G.</tp:taxon-name-part> <tp:taxon-name-part taxon-name-part-type="species" reg="unicolor">unicolor</tp:taxon-name-part></tp:taxon-name></italic> showing the longitudinal groove <bold>F</bold> claws of <italic><tp:taxon-name><tp:taxon-name-part taxon-name-part-type="genus" reg="Isocymatodera">Isocymatodera</tp:taxon-name-part> <tp:taxon-name-part taxon-name-part-type="species" reg="atricolor">atricolor</tp:taxon-name-part></tp:taxon-name></italic>. <bold>21</bold> Female reproductive organs of <italic><tp:taxon-name><tp:taxon-name-part taxon-name-part-type="genus" reg="Gastrocentrum">G.</tp:taxon-name-part> <tp:taxon-name-part taxon-name-part-type="species" reg="zayuense">zayuense</tp:taxon-name-part></tp:taxon-name></italic> sp. nov. not stained and with the dark background, revealing the internal tissues. Abbreviations: <bold><abbrev xmlns:xlink="http://www.w3.org/1999/xlink" xlink:title="bursa copulatrix" id="ABBRID0E6BDI" xlink:type="simple">bc</abbrev></bold> bursa copulatrix <bold><abbrev xmlns:xlink="http://www.w3.org/1999/xlink" xlink:title="intercoxal process" id="ABBRID0EECDI" xlink:type="simple">ip</abbrev></bold> intercoxal process <bold><abbrev xmlns:xlink="http://www.w3.org/1999/xlink" xlink:title="microtrichia field" id="ABBRID0EJCDI" xlink:type="simple">mt</abbrev></bold> microtrichia field <bold><abbrev xmlns:xlink="http://www.w3.org/1999/xlink" xlink:title="less pigmented circles on abdominal segments" id="ABBRID0EOCDI" xlink:type="simple">pig</abbrev></bold> less pigmented circles on abdominal segments <bold><abbrev xmlns:xlink="http://www.w3.org/1999/xlink" xlink:title="short ridges on abdominal segments" id="ABBRID0ETCDI" xlink:type="simple">ridge</abbrev></bold> short ridges on abdominal segments <bold><abbrev xmlns:xlink="http://www.w3.org/1999/xlink" xlink:title="spermathecal capsule" id="ABBRID0EYCDI" xlink:type="simple">spc</abbrev></bold> spermathecal capsule <bold><abbrev xmlns:xlink="http://www.w3.org/1999/xlink" xlink:title="spermathecal duct" id="ABBRID0E4CDI" xlink:type="simple">spd</abbrev></bold> spermathecal duct <bold><abbrev xmlns:xlink="http://www.w3.org/1999/xlink" xlink:title="spermathecal gland" id="ABBRID0ECDDI" xlink:type="simple">spg</abbrev></bold> spermathecal gland <bold><abbrev xmlns:xlink="http://www.w3.org/1999/xlink" xlink:title="spermathecal gland duct" id="ABBRID0EHDDI" xlink:type="simple">spgd</abbrev></bold> spermathecal gland duct <bold><abbrev xmlns:xlink="http://www.w3.org/1999/xlink" xlink:title="vagina" id="ABBRID0EMDDI" xlink:type="simple">va</abbrev></bold> vagina. Scale bars: 0.5 mm (<bold>20A–D</bold>) 1 mm (<bold>21</bold>).</p></caption><graphic xmlns:xlink="http://www.w3.org/1999/xlink" xlink:href="zookeys-979-099-g012.jpg" position="float" orientation="portrait" xlink:type="simple" id="oo_467728.jpg"><uri content-type="original_file" xlink:type="simple">https://binary.pensoft.net/fig/467728</uri></graphic></fig></tp:treatment-sec></tp:taxon-treatment>
