# Supplementary material for: Taxonomy and phylogeny of the genus Gastrocentrum Gorham (Coleoptera, Cleridae, Tillinae), with the description of five new species
Source: Zookeys. 2020 Oct 27;979:99–132. doi: 10.3897/zookeys.979.53765 (PMC7609498; doi:10.3897/zookeys.979.53765)
Supplement: XML Treatment for Gastrocentrum zayuense [file zookeys.979.53765-treatment8.xml]

<!DOCTYPE tp:taxon-treatment
  PUBLIC "-//TaxonX//DTD Taxonomic Treatment Publishing DTD v0 20100105//EN" "tax-treatment-NSO.dtd">
<tp:taxon-treatment xmlns:tp="http://www.plazi.org/taxpub"><tp:treatment-meta><kwd-group><label>Taxon classification</label><kwd><named-content xmlns:xlink="http://www.w3.org/1999/xlink" content-type="kingdom">Animalia</named-content></kwd><kwd><named-content xmlns:xlink="http://www.w3.org/1999/xlink" content-type="order">Coleoptera</named-content></kwd><kwd><named-content xmlns:xlink="http://www.w3.org/1999/xlink" content-type="family">Cleridae</named-content></kwd></kwd-group><mixed-citation publication-type="journal"><person-group><name><surname>Yang</surname><given-names>Ganyan</given-names></name><name><surname>Yang</surname><given-names>Xingke</given-names></name><name><surname>Shi</surname><given-names>Hongliang</given-names></name></person-group><article-title>Taxonomy and phylogeny of the genus <italic><tp:taxon-name><tp:taxon-name-part taxon-name-part-type="genus" reg="Gastrocentrum">Gastrocentrum</tp:taxon-name-part></tp:taxon-name></italic> Gorham (<tp:taxon-name><tp:taxon-name-part taxon-name-part-type="order">Coleoptera</tp:taxon-name-part></tp:taxon-name>, <tp:taxon-name><tp:taxon-name-part taxon-name-part-type="family">Cleridae</tp:taxon-name-part></tp:taxon-name>, <tp:taxon-name><tp:taxon-name-part taxon-name-part-type="subfamily">Tillinae</tp:taxon-name-part></tp:taxon-name>), with the description of five new species</article-title><source>Zookeys</source><day>27</day><month>10</month><year>2020</year><volume>979</volume><fpage>99</fpage><lpage>132</lpage><pub-id pub-id-type="doi">10.3897/zookeys.979.53765</pub-id></mixed-citation></tp:treatment-meta><tp:nomenclature><tp:taxon-name><object-id xmlns:xlink="http://www.w3.org/1999/xlink" content-type="arpha" xlink:type="simple">D62CD9A2-59CD-587A-A24D-0DF0D9C11CC5</object-id>
              <tp:taxon-name-part taxon-name-part-type="genus" reg="Gastrocentrum">Gastrocentrum</tp:taxon-name-part>
              <tp:taxon-name-part taxon-name-part-type="species" reg="zayuense">zayuense</tp:taxon-name-part>
              <object-id xmlns:xlink="http://www.w3.org/1999/xlink" content-type="zoobank" xlink:type="simple">http://zoobank.org/BF8965BA-6A05-4D76-B545-2A844A5453FA</object-id>
            </tp:taxon-name><tp:taxon-authority>
              sp. nov.</tp:taxon-authority><xref ref-type="fig" rid="F1">Figures 6</xref><xref ref-type="fig" rid="F2">, 10F-H</xref><xref ref-type="fig" rid="F9">, 17</xref><xref ref-type="fig" rid="F10">, 18</xref><xref ref-type="fig" rid="F12">, 21</xref><xref ref-type="fig" rid="F15">, 24</xref><xref ref-type="fig" rid="F16">, 25</xref></tp:nomenclature><tp:treatment-sec sec-type="Holotype" id="SECID0EXMCI"><title>Holotype.</title><p>China: Xizang Autonomous Region, Nyingchi prefecture, Zayü County, Zhowagoin, 2011.VII.1, BI Wenxuan leg, 2500 m / Holotype: <tp:taxon-name><tp:taxon-name-part taxon-name-part-type="genus" reg="Gastrocentrum">Gastrocentrum</tp:taxon-name-part> <tp:taxon-name-part taxon-name-part-type="species" reg="zayuense">zayuense</tp:taxon-name-part></tp:taxon-name> sp. nov. Yang &amp; Yang, 2020 (<abbrev xmlns:xlink="http://www.w3.org/1999/xlink" content-type="institution" xlink:title="Collection of BI Wenxuan, Shanghai, China" id="ABBRID0ELNCI" xlink:type="simple">CBWX</abbrev>, male, Fig. <xref ref-type="fig" rid="F1">6</xref>); <bold>Paratypes.</bold> same as holotype (<abbrev xmlns:xlink="http://www.w3.org/1999/xlink" content-type="institution" xlink:title="Collection of BI Wenxuan, Shanghai, China" id="ABBRID0EWNCI" xlink:type="simple">CBWX</abbrev>, 15 ex.); same as holotype but collected by LIU Ye on 2011.VII.3 (<named-content xmlns:xlink="http://www.w3.org/1999/xlink" content-type="dwc:institutional_code" xlink:type="simple">IZAS</named-content>, 9 ex.); same but collected by Yang Xiaodong on 2011.VII.3 (<abbrev xmlns:xlink="http://www.w3.org/1999/xlink" xlink:title="Collection of Chen Changchin, Taiwan, China" id="ABBRID0EAOCI" xlink:type="simple">CCCC</abbrev>, 1 ex.).</p></tp:treatment-sec><tp:treatment-sec sec-type="diagnosis" id="SECID0EEOCI"><title>Diagnosis.</title><p>This species differs from <italic><tp:taxon-name><tp:taxon-name-part taxon-name-part-type="genus" reg="Gastrocentrum">G.</tp:taxon-name-part> <tp:taxon-name-part taxon-name-part-type="species" reg="gaoligongense">gaoligongense</tp:taxon-name-part></tp:taxon-name></italic> sp. nov. by elytral inner surface without wedge-shaped protuberance; tegmen apices with ventral surface streamlined in lateral view (Fig. <xref ref-type="fig" rid="F9">17a</xref>), female bursa copulatrix clearly defined, much narrower than vagina, distal part of spermathecal capsule short, length/width ratio &lt; 2.5 (Fig. <xref ref-type="fig" rid="F10">18A</xref>).</p><fig id="F9" position="float" orientation="portrait"><object-id xmlns:xlink="http://www.w3.org/1999/xlink" content-type="doi" xlink:type="simple">10.3897/zookeys.979.53765.figure17</object-id><object-id xmlns:xlink="http://www.w3.org/1999/xlink" content-type="arpha" xlink:type="simple">0422050A-6493-5A19-8BFC-A8B796F2D869</object-id><label>Figure 17.</label><caption><p><italic><tp:taxon-name><tp:taxon-name-part taxon-name-part-type="genus" reg="Gastrocentrum">Gastrocentrum</tp:taxon-name-part> <tp:taxon-name-part taxon-name-part-type="species" reg="zayuense">zayuense</tp:taxon-name-part></tp:taxon-name></italic> sp. nov. Holotype male. <bold>A</bold> tegmen in lateral view <bold>a</bold> apex of tegmen in lateral view <bold>B</bold> tegmen in ventral view <bold>C</bold> phallus in lateral view <bold>D</bold> phallus in ventral view <bold>E</bold> spicular fork <bold>F</bold> pygidium <bold>G</bold> sixth ventrite <bold>H</bold> antenna. Scale bar: 1mm.</p></caption><graphic xmlns:xlink="http://www.w3.org/1999/xlink" xlink:href="zookeys-979-099-g009.jpg" position="float" orientation="portrait" xlink:type="simple" id="oo_467725.jpg"><uri content-type="original_file" xlink:type="simple">https://binary.pensoft.net/fig/467725</uri></graphic></fig></tp:treatment-sec><tp:treatment-sec sec-type="description" id="SECID0EPQCI"><title>Description.</title><p><bold><italic>General appearance</italic>:
              </bold> length 13–18 mm, somewhat slenderer than <italic><tp:taxon-name><tp:taxon-name-part taxon-name-part-type="genus" reg="Gastrocentrum">G.</tp:taxon-name-part> <tp:taxon-name-part taxon-name-part-type="species" reg="regulare">regulare</tp:taxon-name-part></tp:taxon-name></italic>, light brown. <bold><italic>Head</italic></bold>: including eyes feebly broader than pronotum; eyes moderately large, distance between eyes slightly greater than the transverse diameter of eye; gular suture slightly convergent in anterior; female antennae broadly expanded laterally from 7<sup>th</sup> antennomere onwards, while male 7<sup>th</sup> antennomere less expanded (Fig. <xref ref-type="fig" rid="F9">17H</xref>); vertex and frons finely punctate, postgenae rugose. <bold><italic>Pronotum</italic></bold>: oblong, length/width ratio ca. 1.5, constricted posteriorly; surface finely and densely punctate, clothed with long, yellow hairs. <bold><italic>Elytra</italic></bold>: oblong, sides subparallel in basal half and a little widened in apical half, length/width ratio ca. 2.5, vested with light yellow setae; wedge-shaped protuberance absent on inner surface; elytron smooth without asetiferous punctations or with very few asetiferous punctations, number of <abbrev xmlns:xlink="http://www.w3.org/1999/xlink" xlink:title="primary asetiferous punctation" id="ABBRID0EWRCI" xlink:type="simple">PAP</abbrev> ranged from 0~27 (n = 26), present on elytral basal disc in six rows in maximum, <abbrev xmlns:xlink="http://www.w3.org/1999/xlink" xlink:title="accessory asetiferous punctation" id="ABBRID0E1RCI" xlink:type="simple">AAP</abbrev> absent (Fig. <xref ref-type="fig" rid="F2">10F–H</xref>). <bold><italic>Legs</italic></bold>: outer apex of protibia not extending outwards. <bold><italic>Abdomen</italic></bold>: intercoxal process of the first ventrite not grooved longitudinally (Fig. <xref ref-type="fig" rid="F12">20C</xref>); metacoxal abdominal depressions weekly ridged in anterior margin, perpendicular carinae absent. <bold><italic>Male genitalia</italic></bold>: pygidium with posterior margin rounded (Fig. <xref ref-type="fig" rid="F9">17F</xref>); sixth ventrite arciform, width twice length, posterior margin rounded, central membranous region small, rhombic, extending from anterior margin to half-length of the ventrite (Fig. <xref ref-type="fig" rid="F9">17G</xref>); tegmen tubiform, length ratio of phallobasic apodeme to phallobase ca. 1: 3.2 (Fig. <xref ref-type="fig" rid="F9">17A, B</xref>); parameres hooked, ventral surface of the hook streamlined in lateral view (Fig. <xref ref-type="fig" rid="F9">17a</xref>); interphallic plate shorter than half length of phallus (Fig. <xref ref-type="fig" rid="F9">17D</xref>); phallus apex knot-like, approximately as long as wide (Fig. <xref ref-type="fig" rid="F9">17C, D</xref>). <bold><italic>Female reproductive organs</italic></bold>: pygidium subquadrate, posterior margin rounded (Fig. <xref ref-type="fig" rid="F10">18B</xref>); sixth ventrite trapezoidal, twice as broad as long, rounded posteriorly, central membranous region broad and extending posteriorly at sides, apical accessory membranous region absent (Fig. <xref ref-type="fig" rid="F10">18C</xref>); bursa copulatrix clearly defined; spermathecal gland with a top tail of medium length; spermathecal duct inflated distally where continuous with spermathecal capsule; spermathecal capsule simple or feebly bifurcate (Fig. <xref ref-type="fig" rid="F10">18D–J</xref>), distal part of spermathecal capsule short, length/width ratio &lt; 2.5 (Fig. <xref ref-type="fig" rid="F10">18A, E–J</xref>).</p><fig id="F10" position="float" orientation="portrait"><object-id xmlns:xlink="http://www.w3.org/1999/xlink" content-type="doi" xlink:type="simple">10.3897/zookeys.979.53765.figure18</object-id><object-id xmlns:xlink="http://www.w3.org/1999/xlink" content-type="arpha" xlink:type="simple">1C8840CE-06D6-500E-AD43-6755D409E055</object-id><label>Figure 18.</label><caption><p><italic><tp:taxon-name><tp:taxon-name-part taxon-name-part-type="genus" reg="Gastrocentrum">Gastrocentrum</tp:taxon-name-part> <tp:taxon-name-part taxon-name-part-type="species" reg="zayuense">zayuense</tp:taxon-name-part></tp:taxon-name></italic> sp. nov. paratypes, female reproductive organs of different specimens showing morphological variations. <bold>A</bold> female reproductive organ <bold>B</bold> pygidium <bold>C</bold> sixth ventrite <bold>D</bold> spermatheca <bold>E–J</bold> drawings of bursa copulatrix, spermatheca and spermathecal gland of six females. Abbreviations: <bold><abbrev xmlns:xlink="http://www.w3.org/1999/xlink" xlink:title="bursa copulatrix" id="ABBRID0E3UCI" xlink:type="simple">bc</abbrev></bold> bursa copulatrix <bold><abbrev xmlns:xlink="http://www.w3.org/1999/xlink" xlink:title="common oviduct i.e. median oviduct" id="ABBRID0EBVCI" xlink:type="simple">cov</abbrev></bold> common oviduct d distal part of spermathecal capsule <bold><abbrev xmlns:xlink="http://www.w3.org/1999/xlink" xlink:title="ovipositor" id="ABBRID0EGVCI" xlink:type="simple">ovp</abbrev></bold> ovipositor <abbrev xmlns:xlink="http://www.w3.org/1999/xlink" xlink:title="spermatheca" id="ABBRID0EKVCI" xlink:type="simple">sp</abbrev> spermatheca <bold><abbrev xmlns:xlink="http://www.w3.org/1999/xlink" xlink:title="spermathecal gland" id="ABBRID0EPVCI" xlink:type="simple">spg</abbrev></bold> spermathecal gland <bold><abbrev xmlns:xlink="http://www.w3.org/1999/xlink" xlink:title="top tail of spermathecal gland" id="ABBRID0EUVCI" xlink:type="simple">spgtt</abbrev></bold> top tail of spermathecal gland <bold><abbrev xmlns:xlink="http://www.w3.org/1999/xlink" xlink:title="lateral tail of spermathecal gland" id="ABBRID0EZVCI" xlink:type="simple">spglt</abbrev></bold> lateral tail of spermathecal gland <bold><abbrev xmlns:xlink="http://www.w3.org/1999/xlink" xlink:title="vagina" id="ABBRID0E5VCI" xlink:type="simple">va</abbrev></bold> vagina.</p></caption><graphic xmlns:xlink="http://www.w3.org/1999/xlink" xlink:href="zookeys-979-099-g010.jpg" position="float" orientation="portrait" xlink:type="simple" id="oo_467726.jpg"><uri content-type="original_file" xlink:type="simple">https://binary.pensoft.net/fig/467726</uri></graphic></fig></tp:treatment-sec><tp:treatment-sec sec-type="variation" id="SECID0EHWCI"><title>Variation.</title><p>All examined specimens are from exactly same locality, they vary individually in the number of punctations on one elytron from zero to 27, and spermatheca apex being simple or feebly bifurcate distally.</p></tp:treatment-sec><tp:treatment-sec sec-type="distribution" id="SECID0EMWCI"><title>Distribution.</title><p>China (Xizang, Zayü).</p></tp:treatment-sec><tp:treatment-sec sec-type="ecology" id="SECID0ERWCI"><title>Ecology.</title><p>Habitat is shown in Fig. <xref ref-type="fig" rid="F15">24</xref>. The specimens were collected on the tree trunk at night.</p></tp:treatment-sec><tp:treatment-sec sec-type="etymology" id="SECID0E2WCI"><title>Etymology.</title><p>The new species is named after its type locality.</p></tp:treatment-sec><tp:treatment-sec><!--Section generated to contain objects referenced in tp:taxon-treatment.--><fig id="F1" position="float" orientation="portrait"><object-id xmlns:xlink="http://www.w3.org/1999/xlink" content-type="doi" xlink:type="simple">10.3897/zookeys.979.53765.figures1-9</object-id><object-id xmlns:xlink="http://www.w3.org/1999/xlink" content-type="arpha" xlink:type="simple">83FA1D89-9545-5AAF-8A3D-5C6045398583</object-id><label>Figures 1–9.</label><caption><p>Habitus. <bold>1</bold><italic><tp:taxon-name><tp:taxon-name-part taxon-name-part-type="genus" reg="Gastrocentrum">Gastrocentrum</tp:taxon-name-part> <tp:taxon-name-part taxon-name-part-type="species" reg="magnum">magnum</tp:taxon-name-part></tp:taxon-name></italic> sp. nov. Holotype <bold>2</bold><italic><tp:taxon-name><tp:taxon-name-part taxon-name-part-type="genus" reg="Gastrocentrum">G.</tp:taxon-name-part> <tp:taxon-name-part taxon-name-part-type="species" reg="dux">dux</tp:taxon-name-part></tp:taxon-name></italic> from Australia <bold>3</bold><italic><tp:taxon-name><tp:taxon-name-part taxon-name-part-type="genus" reg="Gastrocentrum">G.</tp:taxon-name-part> <tp:taxon-name-part taxon-name-part-type="species" reg="unicolor">unicolor</tp:taxon-name-part></tp:taxon-name></italic> (Lectotype of <italic><tp:taxon-name><tp:taxon-name-part taxon-name-part-type="genus" reg="Gastrocentrum">G.</tp:taxon-name-part> <tp:taxon-name-part taxon-name-part-type="species" reg="pauper">pauper</tp:taxon-name-part></tp:taxon-name></italic>) <bold>4</bold><italic><tp:taxon-name><tp:taxon-name-part taxon-name-part-type="genus" reg="Gastrocentrum">G.</tp:taxon-name-part> <tp:taxon-name-part taxon-name-part-type="species" reg="regulare">regulare</tp:taxon-name-part></tp:taxon-name></italic> sp. nov. Holotype <bold>5</bold><italic><tp:taxon-name><tp:taxon-name-part taxon-name-part-type="genus" reg="Gastrocentrum">G.</tp:taxon-name-part> <tp:taxon-name-part taxon-name-part-type="species" reg="xiaodongi">xiaodongi</tp:taxon-name-part></tp:taxon-name></italic> sp. nov. Holotype <bold>6</bold><italic><tp:taxon-name><tp:taxon-name-part taxon-name-part-type="genus" reg="Gastrocentrum">G.</tp:taxon-name-part> <tp:taxon-name-part taxon-name-part-type="species" reg="zayuense">zayuense</tp:taxon-name-part></tp:taxon-name></italic> sp. nov. Holotype <bold>7</bold><italic><tp:taxon-name><tp:taxon-name-part taxon-name-part-type="genus" reg="Gastrocentrum">G.</tp:taxon-name-part> <tp:taxon-name-part taxon-name-part-type="species" reg="gaoligongense">gaoligongense</tp:taxon-name-part></tp:taxon-name></italic> sp. nov. Holotype <bold>8</bold><italic><tp:taxon-name><tp:taxon-name-part taxon-name-part-type="genus" reg="Tillus">Tillus</tp:taxon-name-part> <tp:taxon-name-part taxon-name-part-type="species" reg="nitidus">nitidus</tp:taxon-name-part></tp:taxon-name></italic> comb. nov. Holotype <bold>9</bold><italic><tp:taxon-name><tp:taxon-name-part taxon-name-part-type="genus" reg="Isocymatodera">Isocymatodera</tp:taxon-name-part> <tp:taxon-name-part taxon-name-part-type="species" reg="atricolor">atricolor</tp:taxon-name-part></tp:taxon-name></italic> Syntype. Scale bars: 5mm (<bold>1, 2</bold>) 2mm (<bold>3–9</bold>).</p></caption><graphic xmlns:xlink="http://www.w3.org/1999/xlink" xlink:href="zookeys-979-099-g001.jpg" position="float" orientation="portrait" xlink:type="simple" id="oo_467717.jpg"><uri content-type="original_file" xlink:type="simple">https://binary.pensoft.net/fig/467717</uri></graphic></fig><fig id="F2" position="float" orientation="portrait"><object-id xmlns:xlink="http://www.w3.org/1999/xlink" content-type="doi" xlink:type="simple">10.3897/zookeys.979.53765.figure10</object-id><object-id xmlns:xlink="http://www.w3.org/1999/xlink" content-type="arpha" xlink:type="simple">EF85096E-3496-5487-BDF2-3CE5EF3A3C05</object-id><label>Figure 10.</label><caption><p>Drawing of elytral asetiferous punctations. <bold>A</bold><italic><tp:taxon-name><tp:taxon-name-part taxon-name-part-type="genus" reg="Gastrocentrum">Gastrocentrum</tp:taxon-name-part> <tp:taxon-name-part taxon-name-part-type="species" reg="magnum">magnum</tp:taxon-name-part></tp:taxon-name></italic> sp. nov. <bold>B</bold><italic><tp:taxon-name><tp:taxon-name-part taxon-name-part-type="genus" reg="Gastrocentrum">G.</tp:taxon-name-part> <tp:taxon-name-part taxon-name-part-type="species" reg="dux">dux</tp:taxon-name-part></tp:taxon-name></italic><bold>C</bold><italic><tp:taxon-name><tp:taxon-name-part taxon-name-part-type="genus" reg="Gastrocentrum">G.</tp:taxon-name-part> <tp:taxon-name-part taxon-name-part-type="species" reg="regulare">regulare</tp:taxon-name-part></tp:taxon-name></italic> sp. nov. <bold>D</bold><italic><tp:taxon-name><tp:taxon-name-part taxon-name-part-type="genus" reg="Gastrocentrum">G.</tp:taxon-name-part> <tp:taxon-name-part taxon-name-part-type="species" reg="xiaodongi">xiaodongi</tp:taxon-name-part></tp:taxon-name></italic> sp. nov. <bold>E</bold><italic><tp:taxon-name><tp:taxon-name-part taxon-name-part-type="genus" reg="Gastrocentrum">G.</tp:taxon-name-part> <tp:taxon-name-part taxon-name-part-type="species" reg="gaoligongense">gaoligongense</tp:taxon-name-part></tp:taxon-name></italic> sp. nov. <bold>F–H</bold><italic><tp:taxon-name><tp:taxon-name-part taxon-name-part-type="genus" reg="Gastrocentrum">G.</tp:taxon-name-part> <tp:taxon-name-part taxon-name-part-type="species" reg="zayuense">zayuense</tp:taxon-name-part></tp:taxon-name></italic> sp. nov. The numbers 1–10 annotate the serial rows of primary asetiferous punctuations (<abbrev xmlns:xlink="http://www.w3.org/1999/xlink" xlink:title="primary asetiferous punctation" id="ABBRID0EX6AG" xlink:type="simple">PAP</abbrev>). Abbreviations: <bold>a</bold> accessory asetiferous punctations.</p></caption><graphic xmlns:xlink="http://www.w3.org/1999/xlink" xlink:href="zookeys-979-099-g002.jpg" position="float" orientation="portrait" xlink:type="simple" id="oo_467718.jpg"><uri content-type="original_file" xlink:type="simple">https://binary.pensoft.net/fig/467718</uri></graphic></fig><fig id="F12" position="float" orientation="portrait"><object-id xmlns:xlink="http://www.w3.org/1999/xlink" content-type="doi" xlink:type="simple">10.3897/zookeys.979.53765.figures20-21</object-id><object-id xmlns:xlink="http://www.w3.org/1999/xlink" content-type="arpha" xlink:type="simple">DE22125A-75FD-534A-B32F-E52F52EDB834</object-id><label>Figures 20–21.</label><caption><p><bold>20A, B</bold> wedge-shaped protuberance on inner surface of elytron with <italic><tp:taxon-name><tp:taxon-name-part taxon-name-part-type="genus" reg="Gastrocentrum">G.</tp:taxon-name-part> <tp:taxon-name-part taxon-name-part-type="species" reg="unicolor">unicolor</tp:taxon-name-part></tp:taxon-name></italic> as an example <bold>C, D</bold> abdomen of <italic><tp:taxon-name><tp:taxon-name-part taxon-name-part-type="genus" reg="Gastrocentrum">G.</tp:taxon-name-part> <tp:taxon-name-part taxon-name-part-type="species" reg="zayuense">zayuense</tp:taxon-name-part></tp:taxon-name></italic> in ventral and lateral view showing 1<sup>st</sup>–5<sup>th</sup> ventrites with short lateral ridges on each segments <bold>E</bold> intercoxal process of first ventrite of <italic><tp:taxon-name><tp:taxon-name-part taxon-name-part-type="genus" reg="Gastrocentrum">G.</tp:taxon-name-part> <tp:taxon-name-part taxon-name-part-type="species" reg="unicolor">unicolor</tp:taxon-name-part></tp:taxon-name></italic> showing the longitudinal groove <bold>F</bold> claws of <italic><tp:taxon-name><tp:taxon-name-part taxon-name-part-type="genus" reg="Isocymatodera">Isocymatodera</tp:taxon-name-part> <tp:taxon-name-part taxon-name-part-type="species" reg="atricolor">atricolor</tp:taxon-name-part></tp:taxon-name></italic>. <bold>21</bold> Female reproductive organs of <italic><tp:taxon-name><tp:taxon-name-part taxon-name-part-type="genus" reg="Gastrocentrum">G.</tp:taxon-name-part> <tp:taxon-name-part taxon-name-part-type="species" reg="zayuense">zayuense</tp:taxon-name-part></tp:taxon-name></italic> sp. nov. not stained and with the dark background, revealing the internal tissues. Abbreviations: <bold><abbrev xmlns:xlink="http://www.w3.org/1999/xlink" xlink:title="bursa copulatrix" id="ABBRID0E6BDI" xlink:type="simple">bc</abbrev></bold> bursa copulatrix <bold><abbrev xmlns:xlink="http://www.w3.org/1999/xlink" xlink:title="intercoxal process" id="ABBRID0EECDI" xlink:type="simple">ip</abbrev></bold> intercoxal process <bold><abbrev xmlns:xlink="http://www.w3.org/1999/xlink" xlink:title="microtrichia field" id="ABBRID0EJCDI" xlink:type="simple">mt</abbrev></bold> microtrichia field <bold><abbrev xmlns:xlink="http://www.w3.org/1999/xlink" xlink:title="less pigmented circles on abdominal segments" id="ABBRID0EOCDI" xlink:type="simple">pig</abbrev></bold> less pigmented circles on abdominal segments <bold><abbrev xmlns:xlink="http://www.w3.org/1999/xlink" xlink:title="short ridges on abdominal segments" id="ABBRID0ETCDI" xlink:type="simple">ridge</abbrev></bold> short ridges on abdominal segments <bold><abbrev xmlns:xlink="http://www.w3.org/1999/xlink" xlink:title="spermathecal capsule" id="ABBRID0EYCDI" xlink:type="simple">spc</abbrev></bold> spermathecal capsule <bold><abbrev xmlns:xlink="http://www.w3.org/1999/xlink" xlink:title="spermathecal duct" id="ABBRID0E4CDI" xlink:type="simple">spd</abbrev></bold> spermathecal duct <bold><abbrev xmlns:xlink="http://www.w3.org/1999/xlink" xlink:title="spermathecal gland" id="ABBRID0ECDDI" xlink:type="simple">spg</abbrev></bold> spermathecal gland <bold><abbrev xmlns:xlink="http://www.w3.org/1999/xlink" xlink:title="spermathecal gland duct" id="ABBRID0EHDDI" xlink:type="simple">spgd</abbrev></bold> spermathecal gland duct <bold><abbrev xmlns:xlink="http://www.w3.org/1999/xlink" xlink:title="vagina" id="ABBRID0EMDDI" xlink:type="simple">va</abbrev></bold> vagina. Scale bars: 0.5 mm (<bold>20A–D</bold>) 1 mm (<bold>21</bold>).</p></caption><graphic xmlns:xlink="http://www.w3.org/1999/xlink" xlink:href="zookeys-979-099-g012.jpg" position="float" orientation="portrait" xlink:type="simple" id="oo_467728.jpg"><uri content-type="original_file" xlink:type="simple">https://binary.pensoft.net/fig/467728</uri></graphic></fig><fig id="F15" position="float" orientation="portrait"><object-id xmlns:xlink="http://www.w3.org/1999/xlink" content-type="doi" xlink:type="simple">10.3897/zookeys.979.53765.figure24</object-id><object-id xmlns:xlink="http://www.w3.org/1999/xlink" content-type="arpha" xlink:type="simple">9679187B-2E2C-5B52-A640-B660BEB74633</object-id><label>Figure 24.</label><caption><p>Habitat of <italic><tp:taxon-name><tp:taxon-name-part taxon-name-part-type="genus" reg="Gastrocentrum">G.</tp:taxon-name-part> <tp:taxon-name-part taxon-name-part-type="species" reg="zayuense">zayuense</tp:taxon-name-part></tp:taxon-name></italic> sp. nov. Photograph by BI Wenxuan.</p></caption><graphic xmlns:xlink="http://www.w3.org/1999/xlink" xlink:href="zookeys-979-099-g015.jpg" position="float" orientation="portrait" xlink:type="simple" id="oo_467731.jpg"><uri content-type="original_file" xlink:type="simple">https://binary.pensoft.net/fig/467731</uri></graphic></fig><fig id="F16" position="float" orientation="portrait"><object-id xmlns:xlink="http://www.w3.org/1999/xlink" content-type="doi" xlink:type="simple">10.3897/zookeys.979.53765.figure25</object-id><object-id xmlns:xlink="http://www.w3.org/1999/xlink" content-type="arpha" xlink:type="simple">A477D64F-705C-55C9-914C-5189D33E7E20</object-id><label>Figure 25.</label><caption><p>Geographical distribution map of the genus <italic><tp:taxon-name><tp:taxon-name-part taxon-name-part-type="genus" reg="Gastrocentrum">Gastrocentrum</tp:taxon-name-part></tp:taxon-name></italic>.</p></caption><graphic xmlns:xlink="http://www.w3.org/1999/xlink" xlink:href="zookeys-979-099-g016.jpg" position="float" orientation="portrait" xlink:type="simple" id="oo_467732.jpg"><uri content-type="original_file" xlink:type="simple">https://binary.pensoft.net/fig/467732</uri></graphic></fig></tp:treatment-sec></tp:taxon-treatment>
