# Supplementary material for: Taxonomy and phylogeny of the genus Gastrocentrum Gorham (Coleoptera, Cleridae, Tillinae), with the description of five new species
Source: Zookeys. 2020 Oct 27;979:99–132. doi: 10.3897/zookeys.979.53765 (PMC7609498; doi:10.3897/zookeys.979.53765)
Supplement: XML Treatment for Gastrocentrum gaoligongense [file zookeys.979.53765-treatment9.xml]

<!DOCTYPE tp:taxon-treatment
  PUBLIC "-//TaxonX//DTD Taxonomic Treatment Publishing DTD v0 20100105//EN" "tax-treatment-NSO.dtd">
<tp:taxon-treatment xmlns:tp="http://www.plazi.org/taxpub"><tp:treatment-meta><kwd-group><label>Taxon classification</label><kwd><named-content xmlns:xlink="http://www.w3.org/1999/xlink" content-type="kingdom">Animalia</named-content></kwd><kwd><named-content xmlns:xlink="http://www.w3.org/1999/xlink" content-type="order">Coleoptera</named-content></kwd><kwd><named-content xmlns:xlink="http://www.w3.org/1999/xlink" content-type="family">Cleridae</named-content></kwd></kwd-group><mixed-citation publication-type="journal"><person-group><name><surname>Yang</surname><given-names>Ganyan</given-names></name><name><surname>Yang</surname><given-names>Xingke</given-names></name><name><surname>Shi</surname><given-names>Hongliang</given-names></name></person-group><article-title>Taxonomy and phylogeny of the genus <italic><tp:taxon-name><tp:taxon-name-part taxon-name-part-type="genus" reg="Gastrocentrum">Gastrocentrum</tp:taxon-name-part></tp:taxon-name></italic> Gorham (<tp:taxon-name><tp:taxon-name-part taxon-name-part-type="order">Coleoptera</tp:taxon-name-part></tp:taxon-name>, <tp:taxon-name><tp:taxon-name-part taxon-name-part-type="family">Cleridae</tp:taxon-name-part></tp:taxon-name>, <tp:taxon-name><tp:taxon-name-part taxon-name-part-type="subfamily">Tillinae</tp:taxon-name-part></tp:taxon-name>), with the description of five new species</article-title><source>Zookeys</source><day>27</day><month>10</month><year>2020</year><volume>979</volume><fpage>99</fpage><lpage>132</lpage><pub-id pub-id-type="doi">10.3897/zookeys.979.53765</pub-id></mixed-citation></tp:treatment-meta><tp:nomenclature><tp:taxon-name><object-id xmlns:xlink="http://www.w3.org/1999/xlink" content-type="arpha" xlink:type="simple">D6BC2143-ECBE-50DF-83F0-3866C60FDA20</object-id>
              <tp:taxon-name-part taxon-name-part-type="genus" reg="Gastrocentrum">Gastrocentrum</tp:taxon-name-part>
              <tp:taxon-name-part taxon-name-part-type="species" reg="gaoligongense">gaoligongense</tp:taxon-name-part>
              <object-id xmlns:xlink="http://www.w3.org/1999/xlink" content-type="zoobank" xlink:type="simple">http://zoobank.org/A1EC3952-6CAA-4F94-9222-3D5324686AA2</object-id>
            </tp:taxon-name><tp:taxon-authority>
              sp. nov.</tp:taxon-authority><xref ref-type="fig" rid="F1">Figures 7</xref><xref ref-type="fig" rid="F2">, 10E</xref><xref ref-type="fig" rid="F11">, 19</xref><xref ref-type="fig" rid="F13">, 22E</xref><xref ref-type="fig" rid="F16">, 25</xref></tp:nomenclature><tp:treatment-sec sec-type="Holotype."><title>Holotype.</title><p>
             China: “CHINA, Yunnan Province, Fugong Co., Lishadi town, Shibali village, roadside, <named-content xmlns:xlink="http://www.w3.org/1999/xlink" content-type="dwc:verbatimCoordinates" xlink:type="simple"><named-content content-type="geo-json" specific-use="{&#34;type&#34;:&#34;Point&#34;,&#34;coordinates&#34;:[98.779800,27.165200]}" id="NCID0EHZCI" xlink:type="simple">27.16520°N, 98.77980°E</named-content></named-content> / 2530 m, 2004.5.5, night, Liang H-B, Li X-Y, coll., California Academy &amp;IOZ., Chinese Acad Sci / IOZ(E) 1890507 / Holotype / <tp:taxon-name><tp:taxon-name-part taxon-name-part-type="genus" reg="Gastrocentrum">Gastrocentrum</tp:taxon-name-part> <tp:taxon-name-part taxon-name-part-type="species" reg="gaoligongense">gaoligongense</tp:taxon-name-part></tp:taxon-name> sp. nov. Det. Yang G.Y. 2020” (<named-content xmlns:xlink="http://www.w3.org/1999/xlink" content-type="dwc:institutional_code" xlink:type="simple">IZAS</named-content>, male) (Fig. <xref ref-type="fig" rid="F1">7</xref>). <bold>Paratypes</bold>. CHINA: Yunnan, Gongshan, Menggaguo, 2800 m, Light, 2016.VII.8, Yu-Tang Wang leg. (<abbrev xmlns:xlink="http://www.w3.org/1999/xlink" xlink:title="Collection of Chen Changchin, Taiwan, China" id="ABBRID0EF1CI" xlink:type="simple">CCCC</abbrev>, 1 male, 1 female); same but 2016.VI.30 (<abbrev xmlns:xlink="http://www.w3.org/1999/xlink" xlink:title="Collection of Chen Changchin, Taiwan, China" id="ABBRID0EJ1CI" xlink:type="simple">CCCC</abbrev>, 1 male); same but 2016.VI.24 (<abbrev xmlns:xlink="http://www.w3.org/1999/xlink" xlink:title="Collection of Chen Changchin, Taiwan, China" id="ABBRID0EN1CI" xlink:type="simple">CCCC</abbrev>, 1 female).</p></tp:treatment-sec><tp:treatment-sec sec-type="diagnosis" id="SECID0ER1CI"><title>Diagnosis.</title><p>The new species differs from <italic><tp:taxon-name><tp:taxon-name-part taxon-name-part-type="genus" reg="Gastrocentrum">G.</tp:taxon-name-part> <tp:taxon-name-part taxon-name-part-type="species" reg="zayuense">zayuense</tp:taxon-name-part></tp:taxon-name></italic> sp. nov. by: elytra with a pair of wedge-shaped protuberance on inner surface; tegmen apices bulged on ventral surface (Fig. <xref ref-type="fig" rid="F11">19b</xref>); female bursa copulatrix not differentiated, merely a swollen continuation of the vagina, distal part of spermathecal capsule, long and slender, length/width ratio &gt; 5 (Fig. <xref ref-type="fig" rid="F13">22E</xref>).</p><fig id="F11" position="float" orientation="portrait"><object-id xmlns:xlink="http://www.w3.org/1999/xlink" content-type="doi" xlink:type="simple">10.3897/zookeys.979.53765.figure19</object-id><object-id xmlns:xlink="http://www.w3.org/1999/xlink" content-type="arpha" xlink:type="simple">C109E9D4-B316-523A-BEBD-05FA21E7D773</object-id><label>Figure 19.</label><caption><p><italic><tp:taxon-name><tp:taxon-name-part taxon-name-part-type="genus" reg="Gastrocentrum">Gastrocentrum</tp:taxon-name-part> <tp:taxon-name-part taxon-name-part-type="species" reg="gaoligongense">gaoligongense</tp:taxon-name-part></tp:taxon-name></italic> sp. nov. Holotype male. <bold>A</bold> aedeagus in ventral view <bold>B</bold>. tegmen in lateral view <bold>b</bold> apex of tegmen in lateral view <bold>C</bold> tegmen in ventral view <bold>D</bold> phallus in ventral view <bold>d</bold> apex of phallus <bold>E</bold> spicular fork <bold>F</bold> pygidium <bold>G</bold> sixth ventrite <bold>H</bold> antenna. Scale bars: 1mm.</p></caption><graphic xmlns:xlink="http://www.w3.org/1999/xlink" xlink:href="zookeys-979-099-g011.jpg" position="float" orientation="portrait" xlink:type="simple" id="oo_467727.jpg"><uri content-type="original_file" xlink:type="simple">https://binary.pensoft.net/fig/467727</uri></graphic></fig></tp:treatment-sec><tp:treatment-sec sec-type="description" id="SECID0E53CI"><title>Description.</title><p><bold><italic>General appearance</italic>:
              </bold> length 13–19 mm, slenderer than all the other species, dark brown. <bold><italic>Head</italic></bold>: including eyes slightly broader than pronotum; eyes moderately large, distance between eyes slightly longer than the transverse diameter of eye; gular suture slightly convergent in anterior; female antennae broadly expanded laterally from 7<sup>th</sup> antennomere onwards, while male 7<sup>th</sup> antennomere less expanded (Fig. <xref ref-type="fig" rid="F11">19H</xref>); vertex and frons with dense and somewhat coarse punctations, postgenae rugose. <bold><italic>Pronotum</italic></bold>: oblong, length/width ratio ca. 1.6, constricted posteriorly, faintly constricted anteriorly; surface finely and densely punctate, clothed with long, yellow hairs. <bold><italic>Elytra</italic></bold>: oblong, sides subparallel in basal half and weekly widened in apical half, length/width ratio ca. 2.6, vested with light yellow setae; wedge-shaped protuberance present on inner surface; elytra with very few asetiferous punctations, number of <abbrev xmlns:xlink="http://www.w3.org/1999/xlink" xlink:title="primary asetiferous punctation" id="ABBRID0E14CI" xlink:type="simple">PAP</abbrev> on each elytron ranged from 2~39 (n = 5), present on elytral basal disc in five rows in maximum, <abbrev xmlns:xlink="http://www.w3.org/1999/xlink" xlink:title="accessory asetiferous punctation" id="ABBRID0E54CI" xlink:type="simple">AAP</abbrev> absent (Fig. <xref ref-type="fig" rid="F2">10E</xref>). <bold><italic>Legs</italic></bold>: outer apex of protibia not extending outwards. <bold><italic>Abdomen</italic></bold>: intercoxal process of the first ventrite not grooved longitudinally; metacoxal abdominal depressions weekly ridged in anterior margin. <bold><italic>Male genitalia</italic></bold>: pygidium with posterior margin rounded (Fig. <xref ref-type="fig" rid="F11">19F</xref>); sixth ventrite arciform, width twice length, posterior margin rounded, central membranous region small, extending from the anterior margin, not reaching half-length of ventrite (Fig. <xref ref-type="fig" rid="F11">19G</xref>); tegmen tubiform, length ratio of phallobasic apodeme to phallobase ca. 1: 3.2 (Fig. <xref ref-type="fig" rid="F11">19A–C</xref>); parameres hooked, ventral surface of the hook bulged in lateral view (Fig. <xref ref-type="fig" rid="F11">19b</xref>); interphallic plate shorter than half length of phallus (Fig. <xref ref-type="fig" rid="F11">19D</xref>); phallus apex knot-like, slightly longer than wide (Fig. <xref ref-type="fig" rid="F11">19D, d</xref>). <bold>Female reproductive organs</bold>: pygidium slightly broader than long, posterior margin rounded; sixth ventrite widely trapezoidal, 2.5 × broader than long, rounded posteriorly, central membranous region broad, apical accessory membranous region absent; bursa copulatrix unclearly defined, merely swollen continuation of vagina; spermathecal gland with a top tail of medium length; spermathecal duct long and slender; spermathecal capsule feebly bifurcate in sub-apex; distal part of spermathecal capsule long and slender, length/width ratio &gt; 5 (Fig. <xref ref-type="fig" rid="F13">22E</xref>).</p><fig id="F12" position="float" orientation="portrait"><object-id xmlns:xlink="http://www.w3.org/1999/xlink" content-type="doi" xlink:type="simple">10.3897/zookeys.979.53765.figures20-21</object-id><object-id xmlns:xlink="http://www.w3.org/1999/xlink" content-type="arpha" xlink:type="simple">DE22125A-75FD-534A-B32F-E52F52EDB834</object-id><label>Figures 20–21.</label><caption><p><bold>20A, B</bold> wedge-shaped protuberance on inner surface of elytron with <italic><tp:taxon-name><tp:taxon-name-part taxon-name-part-type="genus" reg="Gastrocentrum">G.</tp:taxon-name-part> <tp:taxon-name-part taxon-name-part-type="species" reg="unicolor">unicolor</tp:taxon-name-part></tp:taxon-name></italic> as an example <bold>C, D</bold> abdomen of <italic><tp:taxon-name><tp:taxon-name-part taxon-name-part-type="genus" reg="Gastrocentrum">G.</tp:taxon-name-part> <tp:taxon-name-part taxon-name-part-type="species" reg="zayuense">zayuense</tp:taxon-name-part></tp:taxon-name></italic> in ventral and lateral view showing 1<sup>st</sup>–5<sup>th</sup> ventrites with short lateral ridges on each segments <bold>E</bold> intercoxal process of first ventrite of <italic><tp:taxon-name><tp:taxon-name-part taxon-name-part-type="genus" reg="Gastrocentrum">G.</tp:taxon-name-part> <tp:taxon-name-part taxon-name-part-type="species" reg="unicolor">unicolor</tp:taxon-name-part></tp:taxon-name></italic> showing the longitudinal groove <bold>F</bold> claws of <italic><tp:taxon-name><tp:taxon-name-part taxon-name-part-type="genus" reg="Isocymatodera">Isocymatodera</tp:taxon-name-part> <tp:taxon-name-part taxon-name-part-type="species" reg="atricolor">atricolor</tp:taxon-name-part></tp:taxon-name></italic>. <bold>21</bold> Female reproductive organs of <italic><tp:taxon-name><tp:taxon-name-part taxon-name-part-type="genus" reg="Gastrocentrum">G.</tp:taxon-name-part> <tp:taxon-name-part taxon-name-part-type="species" reg="zayuense">zayuense</tp:taxon-name-part></tp:taxon-name></italic> sp. nov. not stained and with the dark background, revealing the internal tissues. Abbreviations: <bold><abbrev xmlns:xlink="http://www.w3.org/1999/xlink" xlink:title="bursa copulatrix" id="ABBRID0E6BDI" xlink:type="simple">bc</abbrev></bold> bursa copulatrix <bold><abbrev xmlns:xlink="http://www.w3.org/1999/xlink" xlink:title="intercoxal process" id="ABBRID0EECDI" xlink:type="simple">ip</abbrev></bold> intercoxal process <bold><abbrev xmlns:xlink="http://www.w3.org/1999/xlink" xlink:title="microtrichia field" id="ABBRID0EJCDI" xlink:type="simple">mt</abbrev></bold> microtrichia field <bold><abbrev xmlns:xlink="http://www.w3.org/1999/xlink" xlink:title="less pigmented circles on abdominal segments" id="ABBRID0EOCDI" xlink:type="simple">pig</abbrev></bold> less pigmented circles on abdominal segments <bold><abbrev xmlns:xlink="http://www.w3.org/1999/xlink" xlink:title="short ridges on abdominal segments" id="ABBRID0ETCDI" xlink:type="simple">ridge</abbrev></bold> short ridges on abdominal segments <bold><abbrev xmlns:xlink="http://www.w3.org/1999/xlink" xlink:title="spermathecal capsule" id="ABBRID0EYCDI" xlink:type="simple">spc</abbrev></bold> spermathecal capsule <bold><abbrev xmlns:xlink="http://www.w3.org/1999/xlink" xlink:title="spermathecal duct" id="ABBRID0E4CDI" xlink:type="simple">spd</abbrev></bold> spermathecal duct <bold><abbrev xmlns:xlink="http://www.w3.org/1999/xlink" xlink:title="spermathecal gland" id="ABBRID0ECDDI" xlink:type="simple">spg</abbrev></bold> spermathecal gland <bold><abbrev xmlns:xlink="http://www.w3.org/1999/xlink" xlink:title="spermathecal gland duct" id="ABBRID0EHDDI" xlink:type="simple">spgd</abbrev></bold> spermathecal gland duct <bold><abbrev xmlns:xlink="http://www.w3.org/1999/xlink" xlink:title="vagina" id="ABBRID0EMDDI" xlink:type="simple">va</abbrev></bold> vagina. Scale bars: 0.5 mm (<bold>20A–D</bold>) 1 mm (<bold>21</bold>).</p></caption><graphic xmlns:xlink="http://www.w3.org/1999/xlink" xlink:href="zookeys-979-099-g012.jpg" position="float" orientation="portrait" xlink:type="simple" id="oo_467728.jpg"><uri content-type="original_file" xlink:type="simple">https://binary.pensoft.net/fig/467728</uri></graphic></fig></tp:treatment-sec><tp:treatment-sec sec-type="distribution" id="SECID0EZDDI"><title>Distribution.</title><p>China (Yunnan).</p></tp:treatment-sec><tp:treatment-sec sec-type="etymology" id="SECID0E5DDI"><title>Etymology.</title><p>The holotype and paratypes of this new species were collected from two sites of the Gaoligong Mountains in Yunnan Province, China. The specific name is an adjective that refers to this mountain.</p></tp:treatment-sec><tp:treatment-sec><!--Section generated to contain objects referenced in tp:taxon-treatment.--><fig id="F1" position="float" orientation="portrait"><object-id xmlns:xlink="http://www.w3.org/1999/xlink" content-type="doi" xlink:type="simple">10.3897/zookeys.979.53765.figures1-9</object-id><object-id xmlns:xlink="http://www.w3.org/1999/xlink" content-type="arpha" xlink:type="simple">83FA1D89-9545-5AAF-8A3D-5C6045398583</object-id><label>Figures 1–9.</label><caption><p>Habitus. <bold>1</bold><italic><tp:taxon-name><tp:taxon-name-part taxon-name-part-type="genus" reg="Gastrocentrum">Gastrocentrum</tp:taxon-name-part> <tp:taxon-name-part taxon-name-part-type="species" reg="magnum">magnum</tp:taxon-name-part></tp:taxon-name></italic> sp. nov. Holotype <bold>2</bold><italic><tp:taxon-name><tp:taxon-name-part taxon-name-part-type="genus" reg="Gastrocentrum">G.</tp:taxon-name-part> <tp:taxon-name-part taxon-name-part-type="species" reg="dux">dux</tp:taxon-name-part></tp:taxon-name></italic> from Australia <bold>3</bold><italic><tp:taxon-name><tp:taxon-name-part taxon-name-part-type="genus" reg="Gastrocentrum">G.</tp:taxon-name-part> <tp:taxon-name-part taxon-name-part-type="species" reg="unicolor">unicolor</tp:taxon-name-part></tp:taxon-name></italic> (Lectotype of <italic><tp:taxon-name><tp:taxon-name-part taxon-name-part-type="genus" reg="Gastrocentrum">G.</tp:taxon-name-part> <tp:taxon-name-part taxon-name-part-type="species" reg="pauper">pauper</tp:taxon-name-part></tp:taxon-name></italic>) <bold>4</bold><italic><tp:taxon-name><tp:taxon-name-part taxon-name-part-type="genus" reg="Gastrocentrum">G.</tp:taxon-name-part> <tp:taxon-name-part taxon-name-part-type="species" reg="regulare">regulare</tp:taxon-name-part></tp:taxon-name></italic> sp. nov. Holotype <bold>5</bold><italic><tp:taxon-name><tp:taxon-name-part taxon-name-part-type="genus" reg="Gastrocentrum">G.</tp:taxon-name-part> <tp:taxon-name-part taxon-name-part-type="species" reg="xiaodongi">xiaodongi</tp:taxon-name-part></tp:taxon-name></italic> sp. nov. Holotype <bold>6</bold><italic><tp:taxon-name><tp:taxon-name-part taxon-name-part-type="genus" reg="Gastrocentrum">G.</tp:taxon-name-part> <tp:taxon-name-part taxon-name-part-type="species" reg="zayuense">zayuense</tp:taxon-name-part></tp:taxon-name></italic> sp. nov. Holotype <bold>7</bold><italic><tp:taxon-name><tp:taxon-name-part taxon-name-part-type="genus" reg="Gastrocentrum">G.</tp:taxon-name-part> <tp:taxon-name-part taxon-name-part-type="species" reg="gaoligongense">gaoligongense</tp:taxon-name-part></tp:taxon-name></italic> sp. nov. Holotype <bold>8</bold><italic><tp:taxon-name><tp:taxon-name-part taxon-name-part-type="genus" reg="Tillus">Tillus</tp:taxon-name-part> <tp:taxon-name-part taxon-name-part-type="species" reg="nitidus">nitidus</tp:taxon-name-part></tp:taxon-name></italic> comb. nov. Holotype <bold>9</bold><italic><tp:taxon-name><tp:taxon-name-part taxon-name-part-type="genus" reg="Isocymatodera">Isocymatodera</tp:taxon-name-part> <tp:taxon-name-part taxon-name-part-type="species" reg="atricolor">atricolor</tp:taxon-name-part></tp:taxon-name></italic> Syntype. Scale bars: 5mm (<bold>1, 2</bold>) 2mm (<bold>3–9</bold>).</p></caption><graphic xmlns:xlink="http://www.w3.org/1999/xlink" xlink:href="zookeys-979-099-g001.jpg" position="float" orientation="portrait" xlink:type="simple" id="oo_467717.jpg"><uri content-type="original_file" xlink:type="simple">https://binary.pensoft.net/fig/467717</uri></graphic></fig><fig id="F2" position="float" orientation="portrait"><object-id xmlns:xlink="http://www.w3.org/1999/xlink" content-type="doi" xlink:type="simple">10.3897/zookeys.979.53765.figure10</object-id><object-id xmlns:xlink="http://www.w3.org/1999/xlink" content-type="arpha" xlink:type="simple">EF85096E-3496-5487-BDF2-3CE5EF3A3C05</object-id><label>Figure 10.</label><caption><p>Drawing of elytral asetiferous punctations. <bold>A</bold><italic><tp:taxon-name><tp:taxon-name-part taxon-name-part-type="genus" reg="Gastrocentrum">Gastrocentrum</tp:taxon-name-part> <tp:taxon-name-part taxon-name-part-type="species" reg="magnum">magnum</tp:taxon-name-part></tp:taxon-name></italic> sp. nov. <bold>B</bold><italic><tp:taxon-name><tp:taxon-name-part taxon-name-part-type="genus" reg="Gastrocentrum">G.</tp:taxon-name-part> <tp:taxon-name-part taxon-name-part-type="species" reg="dux">dux</tp:taxon-name-part></tp:taxon-name></italic><bold>C</bold><italic><tp:taxon-name><tp:taxon-name-part taxon-name-part-type="genus" reg="Gastrocentrum">G.</tp:taxon-name-part> <tp:taxon-name-part taxon-name-part-type="species" reg="regulare">regulare</tp:taxon-name-part></tp:taxon-name></italic> sp. nov. <bold>D</bold><italic><tp:taxon-name><tp:taxon-name-part taxon-name-part-type="genus" reg="Gastrocentrum">G.</tp:taxon-name-part> <tp:taxon-name-part taxon-name-part-type="species" reg="xiaodongi">xiaodongi</tp:taxon-name-part></tp:taxon-name></italic> sp. nov. <bold>E</bold><italic><tp:taxon-name><tp:taxon-name-part taxon-name-part-type="genus" reg="Gastrocentrum">G.</tp:taxon-name-part> <tp:taxon-name-part taxon-name-part-type="species" reg="gaoligongense">gaoligongense</tp:taxon-name-part></tp:taxon-name></italic> sp. nov. <bold>F–H</bold><italic><tp:taxon-name><tp:taxon-name-part taxon-name-part-type="genus" reg="Gastrocentrum">G.</tp:taxon-name-part> <tp:taxon-name-part taxon-name-part-type="species" reg="zayuense">zayuense</tp:taxon-name-part></tp:taxon-name></italic> sp. nov. The numbers 1–10 annotate the serial rows of primary asetiferous punctuations (<abbrev xmlns:xlink="http://www.w3.org/1999/xlink" xlink:title="primary asetiferous punctation" id="ABBRID0EX6AG" xlink:type="simple">PAP</abbrev>). Abbreviations: <bold>a</bold> accessory asetiferous punctations.</p></caption><graphic xmlns:xlink="http://www.w3.org/1999/xlink" xlink:href="zookeys-979-099-g002.jpg" position="float" orientation="portrait" xlink:type="simple" id="oo_467718.jpg"><uri content-type="original_file" xlink:type="simple">https://binary.pensoft.net/fig/467718</uri></graphic></fig><fig id="F13" position="float" orientation="portrait"><object-id xmlns:xlink="http://www.w3.org/1999/xlink" content-type="doi" xlink:type="simple">10.3897/zookeys.979.53765.figure22</object-id><object-id xmlns:xlink="http://www.w3.org/1999/xlink" content-type="arpha" xlink:type="simple">057C0AC3-BE01-53D6-B305-AC27DC1F12CE</object-id><label>Figure 22.</label><caption><p><bold>A, B</bold><italic><tp:taxon-name><tp:taxon-name-part taxon-name-part-type="genus" reg="Isocymatodera">Isocymatodera</tp:taxon-name-part> <tp:taxon-name-part taxon-name-part-type="species" reg="atricolor">atricolor</tp:taxon-name-part></tp:taxon-name></italic>. <bold>C, D</bold><italic><tp:taxon-name><tp:taxon-name-part taxon-name-part-type="genus" reg="Isocymatodera">I.</tp:taxon-name-part> <tp:taxon-name-part taxon-name-part-type="species" reg="kolbei">kolbei</tp:taxon-name-part></tp:taxon-name></italic>. <bold>E</bold><italic><tp:taxon-name><tp:taxon-name-part taxon-name-part-type="genus" reg="Gastrocentrum">Gastrocentrum</tp:taxon-name-part> <tp:taxon-name-part taxon-name-part-type="species" reg="gaoligongense">gaoligongense</tp:taxon-name-part></tp:taxon-name></italic>. Abbreviations: <bold><abbrev xmlns:xlink="http://www.w3.org/1999/xlink" xlink:title="common oviduct i.e. median oviduct" id="ABBRID0EWWDI" xlink:type="simple">cov</abbrev></bold> common oviduct <bold><abbrev xmlns:xlink="http://www.w3.org/1999/xlink" xlink:title="ovipositor" id="ABBRID0E2WDI" xlink:type="simple">ovp</abbrev></bold> ovipositor <bold><abbrev xmlns:xlink="http://www.w3.org/1999/xlink" xlink:title="spermatheca" id="ABBRID0EAXDI" xlink:type="simple">sp</abbrev></bold> spermatheca <bold><abbrev xmlns:xlink="http://www.w3.org/1999/xlink" xlink:title="spermathecal gland" id="ABBRID0EFXDI" xlink:type="simple">spg</abbrev></bold> spermathecal gland <bold><abbrev xmlns:xlink="http://www.w3.org/1999/xlink" xlink:title="top tail of spermathecal gland" id="ABBRID0EKXDI" xlink:type="simple">spgtt</abbrev></bold> top tail of spermathecal gland <bold><abbrev xmlns:xlink="http://www.w3.org/1999/xlink" xlink:title="lateral tail of spermathecal gland" id="ABBRID0EPXDI" xlink:type="simple">spglt</abbrev></bold> lateral tail of spermathecal gland <bold><abbrev xmlns:xlink="http://www.w3.org/1999/xlink" xlink:title="vagina" id="ABBRID0EUXDI" xlink:type="simple">va</abbrev></bold> vagina <bold><abbrev xmlns:xlink="http://www.w3.org/1999/xlink" xlink:title="vaginal sclerite" id="ABBRID0EZXDI" xlink:type="simple">vs</abbrev></bold> vaginal sclerite. Scale bar: 1 mm.</p></caption><graphic xmlns:xlink="http://www.w3.org/1999/xlink" xlink:href="zookeys-979-099-g013.jpg" position="float" orientation="portrait" xlink:type="simple" id="oo_467729.jpg"><uri content-type="original_file" xlink:type="simple">https://binary.pensoft.net/fig/467729</uri></graphic></fig><fig id="F16" position="float" orientation="portrait"><object-id xmlns:xlink="http://www.w3.org/1999/xlink" content-type="doi" xlink:type="simple">10.3897/zookeys.979.53765.figure25</object-id><object-id xmlns:xlink="http://www.w3.org/1999/xlink" content-type="arpha" xlink:type="simple">A477D64F-705C-55C9-914C-5189D33E7E20</object-id><label>Figure 25.</label><caption><p>Geographical distribution map of the genus <italic><tp:taxon-name><tp:taxon-name-part taxon-name-part-type="genus" reg="Gastrocentrum">Gastrocentrum</tp:taxon-name-part></tp:taxon-name></italic>.</p></caption><graphic xmlns:xlink="http://www.w3.org/1999/xlink" xlink:href="zookeys-979-099-g016.jpg" position="float" orientation="portrait" xlink:type="simple" id="oo_467732.jpg"><uri content-type="original_file" xlink:type="simple">https://binary.pensoft.net/fig/467732</uri></graphic></fig></tp:treatment-sec></tp:taxon-treatment>
